# Supplementary material for: Integrated examination of the transcriptome and metabolome of the gene expression response and metabolite accumulation in soybean seeds for seed storability under aging stress
Source: Front Plant Sci. 2024 Jul 8;15:1437107. doi: 10.3389/fpls.2024.1437107 (PMC11261460; doi:10.3389/fpls.2024.1437107)
Supplement: Supplementary Table 1 — Germination rate of 213 CSSL soybean populations during a standard germination test and after a 96-hour artificial accelerated aging test. [file Table_1.xlsx]

## Sheet: Sheet1
Num	ID	repetition1	repetition2	repetition3	Average germination rate of standard germination test	repetition1	repetition2	repetition3	Average germination rate after 96-hour artificial accelerated aging test
1	R1	0.7	0.9	0.733333	0.777778	0.366667	0.733333	0.6	0.566667
2	R2	0.833333	0.9	0.733333	0.822222	0.433333	0.0666667	0.4	0.3
3	R3	0.766667	0.833333	0.933333	0.844444	0.266667	0.366667	0.4	0.344444
4	R4	0.9	0.9	0.8	0.866667	0.333333	0.333333	0.433333	0.366667
5	R5	0.733333	0.833333	0.766667	0.777778	0.3	0.1	0.4	0.266667
6	R6	0.8	0.766667	0.833333	0.8	0.233333	0.233333	0.166667	0.211111
7	R7	0.9	0.866667	0.933333	0.9	0	0.133333	0.0333333	0.0555556
8	R8	NA	NA	NA	NA	NA	NA	NA	NA
9	R9	0.766667	0.666667	0.7	0.711111	0.333333	0.7	0.566667	0.533333
10	R10	0.6	0.533333	0.766667	0.633333	0.533333	0.3	0.466667	0.433333
11	R11	0.6	0.433333	0.5	0.511111	0.0333333	0.2	0.2	0.144444
12	R12	0.9	0.9	0.866667	0.888889	0.2	0.3	0.266667	0.255556
13	R13	0.533333	0.633333	0.566667	0.577778	0.3	0.166667	0.2	0.222222
14	R14	0.666667	0.766667	0.8	0.744444	0.133333	0.166667	0.5	0.266667
15	R15	0.6	0.933333	0.7	0.744444	0.566667	0.233333	0.6	0.466667
16	R16	0.866667	0.966667	0.8	0.877778	0.3	0.366667	0.433333	0.366667
17	R17	0.8	0.733333	0.933333	0.822222	0.1	0.4	0.433333	0.311111
18	R18	0.766667	0.9	0.7	0.788889	0.666667	0.266667	0.666667	0.533333
19	R19	0.666667	0.566667	0.533333	0.588889	0.5	0.566667	0.566667	0.544444
20	R20	0.6	0.866667	0.5	0.655556	0.6	0.566667	0.333333	0.5
21	R21	0.9	0.733333	0.833333	0.822222	0.266667	0.2	0.4	0.288889
22	R22	0.666667	0.9	0.666667	0.744444	0.566667	0.8	0.466667	0.611111
23	R23	0.766667	0.733333	0.966667	0.822222	0.633333	0.366667	0.633333	0.544444
24	R24	0.766667	0.733333	0.8	0.766667	0.4	0.233333	0.433333	0.355556
25	R25	0.766667	0.733333	0.833333	0.777778	0.3	0.533333	0.366667	0.4
26	R26	0.733333	0.833333	0.733333	0.766667	0.366667	0.5	0.466667	0.444444
27	R27	0.966667	0.833333	0.866667	0.888889	0.533333	0.4	0.366667	0.433333
28	R28	0.766667	0.866667	0.833333	0.822222	0	0	0	0
29	R29	0.6	0.666667	0.566667	0.611111	0	0	0	0
30	R30	NA	NA	NA	NA	NA	NA	NA	NA
31	R31	0.9	0.933333	1	0.944444	0	0	0	0
32	R32	0.866667	0.9	0.8	0.855556	0	0	0	0
33	R33	0.766667	0.6	0.633333	0.666667	0	0	0	0
34	R34	0.933333	0.833333	0.9	0.888889	0.0666667	0	0.133333	0.0666667
35	R35	0.7	0.733333	0.9	0.777778	0.5	0.5	0.533333	0.511111
36	R36	0.866667	0.833333	0.833333	0.844444	0.5	0.5	0.533333	0.511111
37	R37	0.6	0.666667	0.766667	0.677778	0	0	0.0333333	0.0111111
38	R38	0.633333	0.766667	0.6	0.666667	0	0.0333333	0	0.0111111
39	R39	0.833333	0.733333	0.8	0.788889	0.5	0.433333	0.4	0.444444
40	R40	0.866667	0.866667	0.866667	0.866667	0.566667	0.556667	0.546667	0.556667
41	R41	0.966667	0.966667	0.966667	0.966667	0.533333	0.5	0.533333	0.522222
42	R42	0.666667	0.833333	0.8	0.766667	0.5	0.533333	0.533333	0.522222
43	R43	0.933333	0.833333	0.866667	0.877778	0.566667	0.466667	0.333333	0.455556
44	R44	NA	NA	NA	NA	NA	NA	NA	NA
45	R45	0.933333	0.766667	0.933333	0.877778	0	0	0	0
46	R46	NA	NA	NA	NA	NA	NA	NA	NA
47	R47	0.833333	0.766667	0.833333	0.811111	0.533333	0.523333	0.566667	0.541111
48	R48	NA	NA	NA	NA	NA	NA	NA	NA
49	R49	0.766667	0.833333	0.833333	0.811111	0.466667	0.3	0.466667	0.411111
50	R50	0.566667	0.6	0.866667	0.677778	0.133333	0.0333333	0	0.0555556
51	R51	0.533333	0.566667	0.633333	0.577778	0.0666667	0.2	0.0666667	0.111111
52	R52	0.7	0.8	0.7	0.733333	0.166667	0.3	0.333333	0.266667
53	R53	0.833333	0.633333	0.866667	0.777778	0.533333	0.666667	0.633333	0.611111
54	R54	0.966667	0.933333	0.766667	0.888889	0.6	0.6	0.566667	0.588889
55	R55	NA	NA	NA	NA	NA	NA	NA	NA
56	R56	0.733333	0.733333	0.733333	0.733333	0.4	0.266667	0.533333	0.4
57	R57	0.666667	0.7	0.7	0.688889	0.433333	0.4	0.233333	0.355556
58	R58	0.766667	0.8	0.633333	0.733333	0.566667	0.466667	0.433333	0.488889
59	R59	0.766667	0.633333	0.833333	0.744444	0.233333	0.1	0.133333	0.155556
60	R60	0.766667	0.866667	0.8	0.811111	0.333333	0.166667	0.2	0.233333
61	R61	0.7	0.8	0.833333	0.777778	0.366667	0.533333	0.7	0.533333
62	R62	0.666667	0.866667	0.833333	0.788889	0.233333	0.166667	0.233333	0.211111
63	R63	0.866667	0.733333	0.733333	0.777778	0.0666667	0.0666667	0.0666667	0.0666667
64	R64	0.766667	0.766667	0.866667	0.8	0	0	0	0
65	R65	NA	NA	NA	NA	NA	NA	NA	NA
66	R66	0.933333	0.833333	0.8	0.855556	0	0	0.0333333	0.0111111
67	R67	0.833333	0.866667	0.9	0.866667	0.0333333	0.1	0.0333333	0.0555556
68	R68	0.9	0.466667	0.9	0.755556	0.2	0.166667	0.1	0.155556
69	R69	0.633333	0.533333	0.666667	0.611111	0.0333333	0.0666667	0.1	0.0666667
70	R70	0.7	0.6	0.533333	0.611111	0.166667	0.4	0.533333	0.366667
71	R71	0.933333	0.833333	0.9	0.888889	0.533333	0.5	0.466667	0.5
72	R72	NA	NA	NA	NA	NA	NA	NA	NA
73	R73	0.9	0.933333	0.966667	0.933333	0.0333333	0.1	0.0666667	0.0666667
74	R74	0.8	0.9	0.733333	0.811111	0.133333	0.0666667	0.266667	0.155556
75	R75	0.6	0.533333	0.633333	0.588889	0.433333	0.233333	0.233333	0.3
76	R76	0.766667	0.633333	0.733333	0.711111	0.0333333	0.0666667	0.133333	0.0777778
77	R77	0.866667	0.966667	0.9	0.911111	0.233333	0.266667	0.3	0.266667
78	R78	0.833333	0.766667	0.9	0.833333	0.433333	0.366667	0.3	0.366667
79	R79	NA	NA	NA	NA	NA	NA	NA	NA
80	R80	0.933333	0.966667	0.7	0.866667	0.6	0.633333	0.7	0.644444
81	R81	0.9	0.833333	0.966667	0.9	0.333333	0.2	0.266667	0.266667
82	R82	0.733333	0.933333	1	0.888889	0.5	0.466667	0.266667	0.411111
83	R83	0.933333	0.733333	0.9	0.855556	0.266667	0.1	0.3	0.222222
84	R84	0.933333	1	0.966667	0.966667	0.133333	0.166667	0.0666667	0.122222
85	R85	0.933333	0.933333	0.933333	0.933333	0.5	0.366667	0.6	0.488889
86	R86	0.833333	0.866667	0.8	0.833333	0.366667	0.2	0.2	0.255556
87	R87	0.2	0.266667	0	0.155556	0	0	0	0
88	R88	0.866667	0.8	0.766667	0.811111	0.566667	0.533333	0.533333	0.544444
89	R89	0.866667	0.6	0.833333	0.766667	0.5	0.666667	0.3	0.488889
90	R90	NA	NA	NA	NA	NA	NA	NA	NA
91	R91	0.733333	0.666667	0.633333	0.677778	0.466667	0.3	0.5	0.422222
92	R92	0.633333	0.5	0.733333	0.622222	0.366667	0.333333	0.266667	0.322222
93	R93	0.733333	0.633333	0.566667	0.644444	0	0.133333	0.1	0.0777778
94	R94	0.7	0.366667	0.633333	0.566667	0.2	0.2	0.2	0.2
95	R95	0.833333	0.766667	0.7	0.766667	0.366667	0.366667	0.266667	0.333333
96	R96	0.7	0.733333	0.733333	0.722222	0	0	0	0
97	R97	0.866667	0.8	0.6	0.755556	0.1	0.133333	0	0.0777778
98	R98	0.833333	0.8	0.8	0.811111	0.266667	0.366667	0.533333	0.388889
99	R99	0.666667	0.666667	0.733333	0.688889	0	0	0	0
100	R100	0.933333	0.733333	0.933333	0.866667	0	0	0	0
101	R101	0.833333	1	0.9	0.911111	0.0666667	0.1	0.133333	0.1
102	R102	0.866667	0.9	0.6	0.788889	0.1	0.0666667	0.0666667	0.0777778
103	R103	0.833333	1	0.766667	0.866667	0.0666667	0.0333333	0.133333	0.0777778
104	R104	NA	NA	NA	NA	NA	NA	NA	NA
105	R105	0.9	0.833333	0.8	0.844444	0.133333	0.0666667	0.0333333	0.0777778
106	R106	0.933333	0.966667	1	0.966667	0.0666667	0	0.0333333	0.0333333
107	R107	NA	NA	NA	NA	NA	NA	NA	NA
108	R108	0.966667	0.9	1	0.955556	0.1	0.0666667	0.0666667	0.0777778
109	R109	0.966667	0.966667	1	0.977778	0	0	0.0333333	0.0111111
110	R110	0.933333	0.966667	0.933333	0.944444	0	0	0	0
111	R111	1	0.9	0.866667	0.922222	0	0.0333333	0	0.0111111
112	R112	0.9	1	0.933333	0.944444	0	0.333333	0.0666667	0.133333
113	R113	0.966667	0.9	1	0.955556	0.0333333	0.0333333	0.1	0.0555556
114	R114	0.966667	0.933333	0.866667	0.922222	0.0666667	0.0666667	0.133333	0.0888889
115	R115	1	1	1	1	0	0	0	0
116	R116	0.9	0.966667	1	0.955556	0.0333333	0.0333333	0.0333333	0.0333333
117	R117	0.833333	0.866667	0.933333	0.877778	0.333333	0.166667	0.4	0.3
118	R118	0.866667	0.9	0.8	0.855556	0.166667	0.1	0.1	0.122222
119	R119	0.966667	0.833333	0.8	0.866667	0.2	0.2	0.166667	0.188889
120	R120	0.733333	0.833333	0.966667	0.844444	0.2	0.5	0.633333	0.444444
121	R121	0.933333	0.933333	1	0.955556	0.233333	0.166667	0.166667	0.188889
122	R122	0.966667	0.9	0.933333	0.933333	0.566667	0.566667	0.536667	0.556667
123	R123	0.9	1	1	0.966667	0.466667	0.366667	0.666667	0.5
124	R124	NA	NA	NA	NA	NA	NA	NA	NA
125	R125	0.6	0.833333	0.833333	0.755556	0	0	0	0
126	R126	1	0.933333	0.9	0.944444	0.166667	0.266667	0.266667	0.233333
127	R127	0.833333	0.833333	0.7	0.788889	0.266667	0.333333	0.333333	0.311111
128	R128	0.666667	0.933333	0.933333	0.844444	0.2	0.433333	0.666667	0.433333
129	R129	0.933333	0.966667	0.933333	0.944444	0.233333	0.266667	0.233333	0.244444
130	R130	0.966667	0.9	1	0.955556	0.333333	0.366667	0.333333	0.344444
131	R131	0.966667	0.933333	0.833333	0.911111	0.166667	0.233333	0.2	0.2
132	R132	0.866667	1	1	0.955556	0.633333	0.533333	0.566667	0.577778
133	R133	0.966667	0.966667	0.766667	0.9	0.433333	0.266667	0.166667	0.288889
134	R134	0.766667	0.833333	0.8	0.8	0.566667	0.633333	0.566667	0.588889
135	R135	0.933333	0.966667	0.933333	0.944444	0.566667	0.51	0.56	0.545556
136	R136	NA	NA	NA	NA	NA	NA	NA	NA
137	R137	0.9	0.766667	0.933333	0.866667	0.533333	0.533333	0.566667	0.544444
138	R138	NA	NA	NA	NA	NA	NA	NA	NA
139	R139	1	0.966667	0.933333	0.966667	0.0666667	0.133333	0	0.0666667
140	R140	0.766667	0.766667	0.933333	0.822222	0.366667	0.0666667	0.4	0.277778
141	R141	0.9	0.733333	0.833333	0.822222	0.366667	0.433333	0.666667	0.488889
142	R142	0.966667	0.966667	1	0.977778	0.0333333	0.0666667	0.133333	0.0777778
143	R143	0.866667	0.833333	0.766667	0.822222	0.3	0.166667	0.2	0.222222
144	R144	0.933333	0.933333	0.966667	0.944444	0.533333	0.7	0.6	0.611111
145	R145	NA	NA	NA	NA	NA	NA	NA	NA
146	R146	0.8	1	0.966667	0.922222	0.0333333	0.0666667	0.0666667	0.0555556
147	R147	0.633333	0.6	0.8	0.677778	0.0666667	0.1	0.133333	0.1
148	R148	0.866667	0.966667	0.966667	0.933333	0.2	0.0333333	0.133333	0.122222
149	R149	0.8	0.9	0.933333	0.877778	0.266667	0.166667	0.2	0.211111
150	R150	0.733333	0.8	0.733333	0.755556	0.0333333	0.0333333	0.1	0.0555556
151	R151	0.9	0.833333	0.866667	0.866667	0.4	0.366667	0.533333	0.433333
152	R152	0.966667	0.966667	1	0.977778	0.0333333	0	0.1	0.0444444
153	R153	0.866667	0.933333	0.933333	0.911111	0.0333333	0	0	0.0111111
154	R154	0.766667	0.766667	0.866667	0.8	0	0	0	0
155	R155	0.866667	0.833333	0.8	0.833333	0	0	0	0
156	R156	0.8	0.9	0.9	0.866667	0	0	0.0333333	0.0111111
157	R157	0.833333	0.8	0.966667	0.866667	0.0333333	0.0666667	0.0666667	0.0555556
158	R158	0.966667	0.866667	0.766667	0.866667	0.0333333	0	0	0.0111111
159	R159	0.633333	0.666667	0.633333	0.644444	0.0666667	0	0.0333333	0.0333333
160	R160	0.833333	0.933333	0.966667	0.911111	0.1	0.0666667	0.2	0.122222
161	R161	0.8	0.666667	0.8	0.755556	0.133333	0.466667	0.4	0.333333
162	R162	0.9	0.966667	0.9	0.922222	0.566667	0.433333	0.5	0.5
163	R163	0.866667	0.766667	0.666667	0.766667	0.1	0.166667	0.2	0.155556
164	R164	0.9	0.966667	0.9	0.922222	0.4	0.233333	0.566667	0.4
165	R165	0.866667	0.966667	0.566667	0.8	0.0666667	0.0666667	0.0333333	0.0555556
166	R166	0.9	1	0.966667	0.955556	0	0.0666667	0	0.0222222
167	R167	0.933333	0.9	0.9	0.911111	0.133333	0.0666667	0.0666667	0.0888889
168	R168	0.933333	1	0.866667	0.933333	0.2	0.3	0.366667	0.288889
169	R169	0.966667	0.866667	0.866667	0.9	0.166667	0.0666667	0.233333	0.155556
170	R170	0.866667	0.966667	1	0.944444	0.333333	0.333333	0.0333333	0.233333
171	R171	NA	NA	NA	NA	NA	NA	NA	NA
172	R172	0.966667	0.9	0.933333	0.933333	0.1	0.233333	0.0666667	0.133333
173	R173	0.933333	1	0.933333	0.955556	0.3	0.266667	0.133333	0.233333
174	R174	0.933333	0.966667	0.9	0.933333	0.166667	0.166667	0.0333333	0.122222
175	R175	0.7	0.833333	0.7	0.744444	0.166667	0.233333	0.466667	0.288889
176	R176	0.966667	1	1	0.988889	0.533333	0.533333	0.266667	0.444444
177	R177	NA	NA	NA	NA	NA	NA	NA	NA
178	R178	0.866667	0.8	0.933333	0.866667	0.2	0.366667	0.566667	0.377778
179	R179	1	0.9	0.9	0.933333	0.266667	0.3	0.233333	0.266667
180	R180	0.9	1	0.833333	0.911111	0.233333	0.433333	0.233333	0.3
181	R181	0.966667	1	0.933333	0.966667	0.433333	0.466667	0.6	0.5
182	R182	1	0.9	0.966667	0.955556	0.3	0.233333	0.166667	0.233333
183	R183	0.966667	0.9	0.966667	0.944444	0.0666667	0.266667	0.1	0.144444
184	R184	0.933333	0.833333	1	0.922222	0.233333	0.233333	0.4	0.288889
185	R185	0.933333	0.866667	0.766667	0.855556	0.8	0.133333	0.533333	0.488889
186	R186	0.966667	0.866667	0.9	0.911111	0.5	0.666667	0.566667	0.577778
187	R187	0.933333	1	0.966667	0.966667	0.4	0.633333	0.666667	0.566667
188	R188	0.9	0.933333	0.866667	0.9	0.0333333	0.0666667	0.0333333	0.0444444
189	R189	0.9	0.8	0.966667	0.888889	0.166667	0.133333	0.133333	0.144444
190	R190	0.733333	0.933333	0.8	0.822222	0.5	0.666667	0.7	0.622222
191	R191	0.933333	0.966667	1	0.966667	0.333333	0.433333	0.3	0.355556
192	R192	0.933333	0.833333	1	0.922222	0.666667	0.4	0.366667	0.477778
193	R193	0.866667	1	0.966667	0.944444	0.466667	0.266667	0.133333	0.288889
194	R194	0.933333	0.833333	1	0.922222	0.6	0.5	0.4	0.5
195	R195	0.966667	1	0.966667	0.977778	0.666667	0.733333	0.366667	0.588889
196	R196	1	1	0.9	0.966667	0.233333	0.3	0.466667	0.333333
197	R197	0.966667	0.933333	0.866667	0.922222	0.0333333	0.0666667	0.1	0.0666667
198	R198	0.966667	0.966667	1	0.977778	0.5	0.366667	0.5	0.455556
199	R199	0.966667	0.933333	0.966667	0.955556	0.5	0.3	0.266667	0.355556
200	R200	0.9	0.933333	1	0.944444	0.666667	0.3	0.266667	0.411111
201	R201	NA	NA	NA	NA	NA	NA	NA	NA
202	R202	NA	NA	NA	NA	NA	NA	NA	NA
203	R203	0.866667	0.866667	0.8	0.844444	0.133333	0.0666667	0.1	0.1
204	R204	1	0.933333	0.766667	0.9	0.1	0.266667	0.333333	0.233333
205	R205	0.766667	0.8	0.833333	0.8	0.333333	0.533333	0.433333	0.433333
206	R206	1	1	0.233333	0.744444	0.366667	0.266667	0.233333	0.288889
207	R207	1	0.966667	1	0.988889	0.0333333	0	0	0.0111111
208	R208	0.9	0.8	0.9	0.866667	0.0333333	0.1	0.2	0.111111
209	R209	NA	NA	NA	NA	NA	NA	NA	NA
210	R210	0.933333	0.866667	1	0.933333	0.6	0.6	0.566667	0.588889
211	R211	NA	NA	NA	NA	NA	NA	NA	NA
212	R212	0.966667	0.933333	0.9	0.933333	0.233333	0.266667	0.3	0.266667
213	R213	0.9	0.833333	0.933333	0.888889	0.166667	0.233333	0.133333	0.177778
Note: NA, not available. Due to the seed missing of the corresponding line.
