# Supplementary material for: Integrated examination of the transcriptome and metabolome of the gene expression response and metabolite accumulation in soybean seeds for seed storability under aging stress
Source: Front Plant Sci. 2024 Jul 8;15:1437107. doi: 10.3389/fpls.2024.1437107 (PMC11261460; doi:10.3389/fpls.2024.1437107)
Supplement: Supplementary Table 2 — Gene primer sequences used in qRT-PCR. [file Table_2.xlsx]

## Sheet: Sheet2
Oligo Name	Sequence(5' to 3')	Length		Purification	ods	μgs	nmoles	%GC	TM
Glyma.13G347600 FORWARD	gcc gtc agt caa gtc gtc tta cc	23		PAGE	2	65.7	9.4	56.5	60.3
Glyma.13G347600 REVERSE	tcc atc gcc gca tga gta ttt aac c	25		PAGE	2	64.8	8.5	48	59.4
Glyma.15G026300 FORWARD	tcg cct tgt gat aga gga cta ccc	24		PAGE	2	64.8	8.8	54.2	60.4
Glyma.15G026300 REVERSE	gca ggc ttg gag ttc agg atc ttc	24		PAGE	2	65.4	8.8	54.2	60.4
Glyma.07G039900 FORWARD	cgc caa ggt tcg aca gat aga gaa g	25		PAGE	2	60	7.7	52	59.5
Glyma.07G039900 REVERSE	acg cca ggt tca gag cta gga g	22		PAGE	2	61.6	9	59.1	61.6
Glyma.11G197500 FORWARD	cat gct gag agt cgt gtg gag atg	24		PAGE	2	62.7	8.4	54.2	60
Glyma.11G197500 REVERSE	gac cac tgc ctt gag cct ctt g	22		PAGE	2	68.9	10.3	59.1	61.2
Glyma.20G054000 FORWARD	ttc cga gag agg ttc gca tag gg	23		PAGE	2	62.5	8.7	56.5	61.1
Glyma.20G054000 REVERSE	cac cac cac cac ttc gct tca c	22		PAGE	2	68.5	10.5	59.1	61.7
Glyma.11G011500 FORWARD	gct gct gct gtc att gtt ggt tc	23		PAGE	2	70.2	10	52.2	59.7
Glyma.11G011500 REVERSE	cct cac gaa ggt gtc cat caa tag c	25		PAGE	2	63.5	8.3	52	59.9
Glyma.01G228700 FORWARD	gca ggt ggc acg gtt ctt cg	20		PAGE	2	66.8	10.8	65	62.7
Glyma.01G228700 REVERSE	atc tca gag cag aca aca agc aca c	25		PAGE	2	60.1	7.9	48	59.4
Glyma.19G254600FORWARD	cac cgt cca ctc cac cct cag	21		PAGE	2	68.2	10.9	66.7	63.4
Glyma.19G254600 REVERSE	gaa ttg ctg gct cgt act cgt ctg	24		PAGE	2	67.3	9.2	54.2	60.3
Glyma.08G142400 FORWARD	atg ttc aag tgg agg atg cag tgt g	25		PAGE	2	61.7	7.9	48	59.5
Glyma.08G142400 REVERSE	acg aag gag atg ggg ctg tag tat g	25		PAGE	2	60.4	7.7	52	60.4
