# Supplementary material for: Integrated examination of the transcriptome and metabolome of the gene expression response and metabolite accumulation in soybean seeds for seed storability under aging stress
Source: Front Plant Sci. 2024 Jul 8;15:1437107. doi: 10.3389/fpls.2024.1437107 (PMC11261460; doi:10.3389/fpls.2024.1437107)
Supplement: Supplementary Table 3 — Correlation matrix analyses of gene expressions among biological replicates of different samples from different artificial aging conditions between the R80 and the R31 lines. [file Table_3.xlsx]

## Sheet: Table S3
	R31.0h.1	R31.0h.2	R31.0h.3	R31.24h.1	R31.24h.2	R31.24h.3	R31.72h.1	R31.72h.2	R31.72h.3	R31.120h.1	R31.120h.2	R31.120h.3	R80.0h.1	R80.0h.2	R80.0h.3	R80.24h.1	R80.24h.2	R80.24h.3	R80.72h.1	R80.72h.2	R80.72h.3	R80.120h.1	R80.120h.2	R80.120h.3
R31.0h.1	1	0.97159	0.969797	0.952384	0.973048	0.98842	0.972361	0.984735	0.976854	0.972317	0.96981	0.962226	0.97398	0.975931	0.965275	0.978931	0.976012	0.980912	0.970245	0.968221	0.973041	0.984471	0.9724	0.971038
R31.0h.2	0.97159	1	0.964789	0.969061	0.979172	0.97677	0.973502	0.973117	0.987321	0.96342	0.975679	0.965813	0.971877	0.976569	0.965838	0.976463	0.967393	0.975682	0.971866	0.974393	0.970353	0.972824	0.97323	0.966385
R31.0h.3	0.969797	0.964789	1	0.978612	0.981019	0.970882	0.984685	0.974907	0.980889	0.976962	0.982692	0.982391	0.986197	0.982502	0.98555	0.981783	0.980221	0.978016	0.982388	0.974701	0.980362	0.963309	0.974671	0.982899
R31.24h.1	0.952384	0.969061	0.978612	1	0.981053	0.956242	0.980855	0.957348	0.980927	0.968369	0.985979	0.980798	0.979426	0.978194	0.980372	0.974018	0.971725	0.970707	0.979853	0.98039	0.97545	0.947909	0.97174	0.979021
R31.24h.2	0.973048	0.979172	0.981019	0.981053	1	0.978487	0.989484	0.979781	0.988181	0.981334	0.988085	0.985829	0.985833	0.985868	0.983983	0.986784	0.983866	0.984628	0.987115	0.982654	0.98445	0.973363	0.986882	0.980332
R31.24h.3	0.98842	0.97677	0.970882	0.956242	0.978487	1	0.975078	0.989842	0.978371	0.973076	0.972908	0.967006	0.975393	0.976582	0.967017	0.982296	0.974174	0.980858	0.976319	0.971466	0.97614	0.98622	0.977207	0.969148
R31.72h.1	0.972361	0.973502	0.984685	0.980855	0.989484	0.975078	1	0.978871	0.987362	0.983137	0.989628	0.984464	0.986163	0.987302	0.985159	0.988664	0.984469	0.986475	0.98682	0.982278	0.985823	0.971352	0.986197	0.986879
R31.72h.2	0.984735	0.973117	0.974907	0.957348	0.979781	0.989842	0.978871	1	0.979107	0.977009	0.974629	0.969262	0.976359	0.977348	0.971127	0.983609	0.976443	0.983657	0.976243	0.969766	0.978421	0.981356	0.978574	0.971916
R31.72h.3	0.976854	0.987321	0.980889	0.980927	0.988181	0.978371	0.987362	0.979107	1	0.977997	0.987906	0.981035	0.984844	0.986298	0.981599	0.985915	0.982073	0.985738	0.983134	0.982972	0.982004	0.975118	0.982957	0.982394
R31.120h.1	0.972317	0.96342	0.976962	0.968369	0.981334	0.973076	0.983137	0.977009	0.977997	1	0.980467	0.978048	0.981745	0.985315	0.980706	0.981257	0.985634	0.980144	0.979224	0.973435	0.979932	0.973835	0.986671	0.979844
R31.120h.2	0.96981	0.975679	0.982692	0.985979	0.988085	0.972908	0.989628	0.974629	0.987906	0.980467	1	0.985485	0.985163	0.985436	0.983753	0.985429	0.981507	0.984482	0.987077	0.984857	0.984374	0.967366	0.983588	0.987759
R31.120h.3	0.962226	0.965813	0.982391	0.980798	0.985829	0.967006	0.984464	0.969262	0.981035	0.978048	0.985485	1	0.98445	0.980756	0.985724	0.979111	0.978095	0.973856	0.984315	0.976244	0.983685	0.961784	0.977932	0.980727
R80.0h.1	0.97398	0.971877	0.986197	0.979426	0.985833	0.975393	0.986163	0.976359	0.984844	0.981745	0.985163	0.98445	1	0.990394	0.991727	0.986062	0.9871	0.985027	0.988914	0.982311	0.987231	0.973918	0.984266	0.987099
R80.0h.2	0.975931	0.976569	0.982502	0.978194	0.985868	0.976582	0.987302	0.977348	0.986298	0.985315	0.985436	0.980756	0.990394	1	0.987695	0.987832	0.988955	0.987448	0.986625	0.983369	0.985039	0.977793	0.988093	0.987046
R80.0h.3	0.965275	0.965838	0.98555	0.980372	0.983983	0.967017	0.985159	0.971127	0.981599	0.980706	0.983753	0.985724	0.991727	0.987695	1	0.98217	0.985808	0.980438	0.987167	0.978322	0.985211	0.966552	0.981654	0.984747
R80.24h.1	0.978931	0.976463	0.981783	0.974018	0.986784	0.982296	0.988664	0.983609	0.985915	0.981257	0.985429	0.979111	0.986062	0.987832	0.98217	1	0.985177	0.989078	0.986432	0.982026	0.985869	0.980232	0.98751	0.985349
R80.24h.2	0.976012	0.967393	0.980221	0.971725	0.983866	0.974174	0.984469	0.976443	0.982073	0.985634	0.981507	0.978095	0.9871	0.988955	0.985808	0.985177	1	0.986266	0.983483	0.978356	0.982531	0.976634	0.9861	0.984023
R80.24h.3	0.980912	0.975682	0.978016	0.970707	0.984628	0.980858	0.986475	0.983657	0.985738	0.980144	0.984482	0.973856	0.985027	0.987448	0.980438	0.989078	0.986266	1	0.984922	0.983086	0.985394	0.980631	0.986857	0.985874
R80.72h.1	0.970245	0.971866	0.982388	0.979853	0.987115	0.976319	0.98682	0.976243	0.983134	0.979224	0.987077	0.984315	0.988914	0.986625	0.987167	0.986432	0.983483	0.984922	1	0.984967	0.988724	0.974044	0.986738	0.986052
R80.72h.2	0.968221	0.974393	0.974701	0.98039	0.982654	0.971466	0.982278	0.969766	0.982972	0.973435	0.984857	0.976244	0.982311	0.983369	0.978322	0.982026	0.978356	0.983086	0.984967	1	0.984348	0.969591	0.983411	0.983514
R80.72h.3	0.973041	0.970353	0.980362	0.97545	0.98445	0.97614	0.985823	0.978421	0.982004	0.979932	0.984374	0.983685	0.987231	0.985039	0.985211	0.985869	0.982531	0.985394	0.988724	0.984348	1	0.975258	0.986188	0.986706
R80.120h.1	0.984471	0.972824	0.963309	0.947909	0.973363	0.98622	0.971352	0.981356	0.975118	0.973835	0.967366	0.961784	0.973918	0.977793	0.966552	0.980232	0.976634	0.980631	0.974044	0.969591	0.975258	1	0.981151	0.968966
R80.120h.2	0.9724	0.97323	0.974671	0.97174	0.986882	0.977207	0.986197	0.978574	0.982957	0.986671	0.983588	0.977932	0.984266	0.988093	0.981654	0.98751	0.9861	0.986857	0.986738	0.983411	0.986188	0.981151	1	0.982215
R80.120h.3	0.971038	0.966385	0.982899	0.979021	0.980332	0.969148	0.986879	0.971916	0.982394	0.979844	0.987759	0.980727	0.987099	0.987046	0.984747	0.985349	0.984023	0.985874	0.986052	0.983514	0.986706	0.968966	0.982215	1
