# Supplementary material for: Integrated examination of the transcriptome and metabolome of the gene expression response and metabolite accumulation in soybean seeds for seed storability under aging stress
Source: Front Plant Sci. 2024 Jul 8;15:1437107. doi: 10.3389/fpls.2024.1437107 (PMC11261460; doi:10.3389/fpls.2024.1437107)
Supplement: Supplementary Table 4 — Differentially expressed genes of the four comparison groups. [file Table_4.xlsx]

## Sheet: R31 0h vs R80 0h
#ID	gene_name	R31 0h vs R80 0h-1_FPKM	R31 0h -1_count	R31 0h -2_FPKM	R31 0h -2_count	R31 0h -3_FPKM	R31 0h -3_count	R80 0h -1_FPKM	R80 0h -1_count	R80 0h -2_FPKM	R80 0h -2_count	R80 0h -3_FPKM	R80 0h -3_count	FDR	log2FC	regulated	COG_class	COG_class_annotation	GO_annotation	KEGG_annotation	KEGG_pathway_annotation	KOG_class	KOG_class_annotation	Pfam_annotation	Swiss_Prot_annotation	eggNOG_class	eggNOG_class_annotation	NR_annotation	GO_second_level_annotation
Glyma.13G012200	Glyma.13G012200	9.76584	387	11.068	453	8.62682	318	0.908905	35	2.10199	82	0.915645	36	5.13971e-10	-2.1179	down	--	--	--	--	--	--	--	--	--	S	Function unknown	hypothetical protein GLYMA_U007200 [Glycine max]	--
Glyma.02G133900	Glyma.02G133900	0.743226	51	0.667108	47	0.631796	40	1.85873	122	2.0833	139	1.81905	120	0.00556632	1.20029	up	[I]	Lipid transport and metabolism	Biological Process: catabolic process (GO:0009056);; Molecular Function: hydrolase activity (GO:0016787);;	K20506|3.9e-71|egu:105060863|K20506 tuliposide A-converting enzyme [EC:4.2.99.22] | (RefSeq) tuliposide A-converting enzyme 2, chloroplastic-like	--	[V]	Defense mechanisms	alpha/beta hydrolase fold	Probable carboxylesterase 12 OS=Arabidopsis thaliana OX=3702 GN=CXE12 PE=1 SV=1	V	Defense mechanisms	hypothetical protein GLYMA_02G133900 [Glycine max]	biological process: metabolic process (GO:0008152);; molecular function: catalytic activity (GO:0003824)
Glycine_max_newGene_14165	--	0.005962	1	0.053296	4	0	0	0.474284	31	1.11881	70	0.542874	34	0.000224621	1.67344	up	--	--	--	--	--	--	--	--	--	--	--	--	--
Glyma.06G090900	Glyma.06G090900	74.2082	1270	82.1747	1454	95.0071	1514	179.437	2971	174.654	2947	224.821	3748	0.00234079	1.07823	up	--	--	Biological Process: transcription, DNA-templated (GO:0006351);; Molecular Function: sequence-specific DNA binding (GO:0043565);;	K14431|6.0e-06|bdi:100841317|K14431 transcription factor TGA | (RefSeq) transcription factor HBP-1b(c38)	Plant hormone signal transduction (ko04075)	--	--	Seed dormancy control	Protein ZW2 OS=Arabidopsis thaliana OX=3702 GN=ZW2 PE=2 SV=1	K	Transcription	hypothetical protein GLYMA_06G090900, partial [Glycine max]	biological process: metabolic process (GO:0008152);; biological process: cellular process (GO:0009987);; molecular function: binding (GO:0005488)
Glyma.16G073400	Glyma.16G073400	0.094816	4	0.183227	8	0.179765	8	3.17277	130	0.958714	40	8.46097	347	1.17733e-06	2.02218	up	--	--	--	K07904|4.4e-11|crb:17879594|K07904 Ras-related protein Rab-11A | (RefSeq) LOW QUALITY PROTEIN: ras and EF-hand domain-containing protein	Endocytosis (ko04144)	--	--	Protein of unknown function (DUF1645)	--	S	Function unknown	hypothetical protein GLYMA_16G073400 [Glycine max]	--
Glyma.09G058100	Glyma.09G058100	9.57853	207	3.11813	70	4.50753	91	1.49218	32	1.28843	28	0.575185	13	0.00633317	-1.37171	down	[J]	Translation, ribosomal structure and biogenesis	Molecular Function: RNA binding (GO:0003723);; Molecular Function: structural constituent of ribosome (GO:0003735);; Cellular Component: ribosome (GO:0005840);; Biological Process: translation (GO:0006412);; Cellular Component: small ribosomal subunit (GO:0015935);;	K02950|1.3e-82|gmx:100776305|K02950 small subunit ribosomal protein S12 | (RefSeq) uncharacterized protein LOC100776305	Ribosome (ko03010)	[J]	Translation, ribosomal structure and biogenesis	Ribosomal protein S12/S23	30S ribosomal protein S12-B, chloroplastic OS=Populus trichocarpa OX=3694 GN=rps12-B PE=3 SV=1	J	Translation, ribosomal structure and biogenesis	hypothetical protein GLYMA_09G058100 [Glycine max]	molecular function: binding (GO:0005488);; molecular function: structural molecule activity (GO:0005198);; cellular component: cell (GO:0005623);; cellular component: macromolecular complex (GO:0032991);; cellular component: organelle (GO:0043226);; cellular component: cell part (GO:0044464);; biological process: metabolic process (GO:0008152);; biological process: cellular process (GO:0009987);;…
Glyma.06G028100	Glyma.06G028100	94.299	7844	64.4622	5545	127.262	9860	28.0096	2256	48.3335	3966	25.6621	2081	0.00456757	-1.14682	down	[T]	Signal transduction mechanisms	Molecular Function: acid phosphatase activity (GO:0003993);; Molecular Function: metal ion binding (GO:0046872);;	K22390|3.1e-275|gmx:100789918|K22390 acid phosphatase type 7 | (RefSeq) purple acid phosphatase 2	--	[G]	Carbohydrate transport and metabolism	Calcineurin-like phosphoesterase	Purple acid phosphatase 2 OS=Ipomoea batatas OX=4120 GN=PAP2 PE=1 SV=1	G	Carbohydrate transport and metabolism	hypothetical protein GLYMA_06G028100 [Glycine max]	molecular function: catalytic activity (GO:0003824);; biological process: metabolic process (GO:0008152);; biological process: cellular process (GO:0009987);; molecular function: binding (GO:0005488)
Glyma.08G142400	Glyma.08G142400	29.3275	1054	230.887	8581	135.327	4530	15.3798	536	14.0084	497	10.9362	384	4.47448e-06	-1.9086	down	--	--	Molecular Function: transcription factor activity, sequence-specific DNA binding (GO:0003700);; Cellular Component: nucleus (GO:0005634);; Molecular Function: sequence-specific DNA binding (GO:0043565);;	K18835|4.6e-23|egr:104434800|K18835 WRKY transcription factor 2 | (RefSeq) WRKY transcription factor WRKY24	Plant-pathogen interaction (ko04626)	--	--	WRKY DNA -binding domain	Probable WRKY transcription factor 51 OS=Arabidopsis thaliana OX=3702 GN=WRKY51 PE=1 SV=1	K	Transcription	WRKY transcription factor 6 [Glycine max]	molecular function: nucleic acid binding transcription factor activity (GO:0001071);; biological process: biological regulation (GO:0065007);; cellular component: cell (GO:0005623);; cellular component: organelle (GO:0043226);; cellular component: cell part (GO:0044464);; molecular function: binding (GO:0005488)
Glyma.08G249600	Glyma.08G249600	6.90564	386	2.69704	156	4.4892	232	1.093	60	1.07497	60	0.901687	49	1.62748e-05	-1.5755	down	--	--	Molecular Function: ATP transmembrane transporter activity (GO:0005347);; Cellular Component: integral component of membrane (GO:0016021);;	K15121|1.4e-176|gmx:100781796|K15121 solute carrier family 25, member 44 | (RefSeq) solute carrier family 25 member 44 isoform X1	--	[C]	Energy production and conversion	Mitochondrial carrier protein	Mitochondrial carnitine/acylcarnitine carrier-like protein OS=Arabidopsis thaliana OX=3702 GN=BOU PE=1 SV=1	C	Energy production and conversion	solute carrier family 25 member 44 isoform X1 [Glycine max]	molecular function: transporter activity (GO:0005215);; biological process: single-organism process (GO:0044699);; biological process: localization (GO:0051179);; cellular component: membrane (GO:0016020);; cellular component: membrane part (GO:0044425)
Glyma.19G263500	Glyma.19G263500	3.68486	386	2.11709	229	2.81931	275	21.0577	2131	22.1429	2284	21.9463	2236	1.38463e-30	2.64627	up	[P]	Inorganic ion transport and metabolism	Cellular Component: integral component of membrane (GO:0016021);;	K21866|0.0e+00|gmx:732613|K21866 ion channel POLLUX/CASTOR | (RefSeq) ion channel CASTOR isoform X1	--	--	--	Castor and Pollux, part of voltage-gated ion channel	Ion channel CASTOR OS=Lotus japonicus OX=34305 GN=CASTOR PE=1 SV=1	S	Function unknown	ion channel CASTOR isoform X1 [Glycine max]	cellular component: membrane (GO:0016020);; cellular component: membrane part (GO:0044425)
Glyma.02G294200	Glyma.02G294200	11.3179	802	1.16723	90	10.7721	735	0.773265	55	1.32716	97	1.30243	93	0.00339124	-1.46717	down	[L]	Replication, recombination and repair	Molecular Function: calcium ion binding (GO:0005509);; Molecular Function: GTP binding (GO:0005525);; Biological Process: endocytosis (GO:0006897);; Biological Process: endosomal transport (GO:0016197);; Cellular Component: intracellular membrane-bounded organelle (GO:0043231);;	K12483|0.0e+00|gmx:100804468|K12483 EH domain-containing protein 1 | (RefSeq) EH domain-containing protein 1 isoform X2	Endocytosis (ko04144)	[TU]	Signal transduction mechanisms;; Intracellular trafficking, secretion, and vesicular transport	Domain of unknown function (DUF5600)	EH domain-containing protein 1 OS=Arabidopsis thaliana OX=3702 GN=EHD1 PE=1 SV=1	TU	Signal transduction mechanisms;; Intracellular trafficking, secretion, and vesicular transport	EH domain-containing protein 1 isoform X1 [Glycine max]	molecular function: binding (GO:0005488);; biological process: localization (GO:0051179);; cellular component: cell (GO:0005623);; cellular component: organelle (GO:0043226);; cellular component: cell part (GO:0044464)
Glyma.19G214400	Glyma.19G214400	0	0	0	0	0	0	1.22643	33	1.6453	46	1.13383	31	4.56291e-06	1.92157	up	--	--	--	--	--	--	--	--	--	--	--	hypothetical protein GLYMA_19G214400 [Glycine max]	--
Glyma.08G082900	Glyma.08G082900	2.7622	128	1.763	84	3.43453	148	7.76917	347	5.25077	239	7.96556	358	0.00779099	1.16248	up	--	--	Biological Process: response to light stimulus (GO:0009416);; Cellular Component: photosystem I (GO:0009522);; Cellular Component: photosystem II (GO:0009523);; Cellular Component: chloroplast thylakoid membrane (GO:0009535);; Biological Process: photosynthesis, light harvesting in photosystem I (GO:0009768);; Cellular Component: chloroplast envelope (GO:0009941);; Cellular Component: plastoglobu…	K08912|8.2e-151|gmx:100805310|K08912 light-harvesting complex II chlorophyll a/b binding protein 1 | (RefSeq) chlorophyll a-b binding protein 3, chloroplastic	Photosynthesis - antenna proteins (ko00196)	--	--	Chlorophyll A-B binding protein	Chlorophyll a-b binding protein 3, chloroplastic OS=Glycine max OX=3847 GN=CAB3 PE=3 SV=1	O	Posttranslational modification, protein turnover, chaperones	chlorophyll a-b binding protein 3, chloroplastic [Glycine max]	biological process: response to stimulus (GO:0050896);; cellular component: cell (GO:0005623);; cellular component: membrane (GO:0016020);; cellular component: macromolecular complex (GO:0032991);; cellular component: membrane part (GO:0044425);; cellular component: cell part (GO:0044464);; cellular component: organelle (GO:0043226);; cellular component: organelle part (GO:0044422);; biological p…
Glyma.02G284600	Glyma.02G284600	2.25125	110	7.24676	366	3.53654	161	16.1053	760	14.0021	674	17.9181	852	0.00957426	1.28253	up	[ER]	Amino acid transport and metabolism;; General function prediction only	Molecular Function: 4-hydroxyphenylpyruvate dioxygenase activity (GO:0003868);; Cellular Component: cytosol (GO:0005829);; Biological Process: tyrosine catabolic process (GO:0006572);;	K00457|5.3e-168|gmx:100101901|K00457 4-hydroxyphenylpyruvate dioxygenase [EC:1.13.11.27] | (RefSeq) 4-hydroxyphenylpyruvate dioxygenase	Ubiquinone and other terpenoid-quinone biosynthesis (ko00130);; Tyrosine metabolism (ko00350);; Phenylalanine metabolism (ko00360)	[E]	Amino acid transport and metabolism	Glyoxalase/Bleomycin resistance protein/Dioxygenase superfamily	4-hydroxyphenylpyruvate dioxygenase OS=Daucus carota OX=4039 PE=2 SV=1	R	General function prediction only	hypothetical protein GLYMA_02G284600 [Glycine max]	molecular function: catalytic activity (GO:0003824);; biological process: metabolic process (GO:0008152);; biological process: single-organism process (GO:0044699);; cellular component: cell (GO:0005623);; cellular component: cell part (GO:0044464);; biological process: cellular process (GO:0009987)
Glyma.19G206200	Glyma.19G206200	20.8848	1086	37.5382	2019	31.6856	1535	9.51994	480	11.6495	598	10.8519	550	0.00473805	-1.16792	down	[P]	Inorganic ion transport and metabolism	Molecular Function: N,N-dimethylaniline monooxygenase activity (GO:0004499);; Molecular Function: flavin adenine dinucleotide binding (GO:0050660);; Molecular Function: NADP binding (GO:0050661);;	K11816|8.5e-229|gmx:100777958|K11816 indole-3-pyruvate monooxygenase [EC:1.14.13.168] | (RefSeq) uncharacterized protein LOC100777958	Tryptophan metabolism (ko00380)	[Q]	Secondary metabolites biosynthesis, transport and catabolism	Flavin-binding monooxygenase-like	Probable indole-3-pyruvate monooxygenase YUCCA10 OS=Arabidopsis thaliana OX=3702 GN=YUC10 PE=2 SV=1	Q	Secondary metabolites biosynthesis, transport and catabolism	uncharacterized protein LOC100777958 [Glycine max]	molecular function: catalytic activity (GO:0003824);; biological process: metabolic process (GO:0008152);; biological process: single-organism process (GO:0044699);; molecular function: binding (GO:0005488)
Glyma.19G166400	Glyma.19G166400	2.3804	160	1.91821	133	3.00285	188	0.605373	40	0.974276	65	0.764654	50	0.00925606	-1.18306	down	--	--	Biological Process: detoxification of copper ion (GO:0010273);; Molecular Function: glutathione gamma-glutamylcysteinyltransferase activity (GO:0016756);; Molecular Function: metal ion binding (GO:0046872);; Biological Process: phytochelatin biosynthetic process (GO:0046938);; Biological Process: cellular detoxification of cadmium ion (GO:0098849);;	K05941|1.9e-294|gmx:100808418|K05941 glutathione gamma-glutamylcysteinyltransferase [EC:2.3.2.15] | (RefSeq) glutathione gamma-glutamylcysteinyltransferase 1 isoform X1	--	[P]	Inorganic ion transport and metabolism	Domain of unknown function (DUF1984)	Glutathione gamma-glutamylcysteinyltransferase 1 OS=Lotus japonicus OX=34305 GN=PCS1 PE=2 SV=1	P	Inorganic ion transport and metabolism	glutathione gamma-glutamylcysteinyltransferase 1 isoform X1 [Glycine max]	biological process: response to stimulus (GO:0050896);; biological process: detoxification (GO:0098754);; molecular function: catalytic activity (GO:0003824);; molecular function: binding (GO:0005488);; biological process: metabolic process (GO:0008152);; biological process: cellular process (GO:0009987);; biological process: single-organism process (GO:0044699)
Glyma.02G216000	Glyma.02G216000	11.3469	4439	6.93107	2804	1.59689	582	1.65388	628	1.52842	590	0.908105	347	0.00618345	-1.37544	down	--	--	Cellular Component: cytoplasm (GO:0005737);; Biological Process: protein ubiquitination (GO:0016567);; Molecular Function: ubiquitin protein ligase activity (GO:0061630);;	K10592|0.0e+00|gmx:100777899|K10592 E3 ubiquitin-protein ligase HUWE1 [EC:2.3.2.26] | (RefSeq) E3 ubiquitin-protein ligase UPL1	Ubiquitin mediated proteolysis (ko04120)	[OK]	Posttranslational modification, protein turnover, chaperones;; Transcription	HECT-domain (ubiquitin-transferase)	E3 ubiquitin-protein ligase UPL1 OS=Arabidopsis thaliana OX=3702 GN=UPL1 PE=1 SV=3	O	Posttranslational modification, protein turnover, chaperones	E3 ubiquitin-protein ligase UPL1 [Glycine max]	cellular component: cell (GO:0005623);; cellular component: cell part (GO:0044464);; biological process: metabolic process (GO:0008152);; biological process: cellular process (GO:0009987);; molecular function: catalytic activity (GO:0003824)
Glyma.11G196900	Glyma.11G196900	1.35341	308	0.824741	195	0.451424	97	0.16542	37	0.25859	59	0.117056	27	0.00111961	-1.46615	down	--	--	Biological Process: chromatin silencing (GO:0006342);;	K11642|1.0e-51|qsu:112032457|K11642 chromodomain-helicase-DNA-binding protein 3 [EC:3.6.4.12] | (RefSeq) helicase protein MOM1-like	--	--	--	--	--	S	Function unknown	uncharacterized protein LOC100813071 isoform X1 [Glycine max]	biological process: cellular process (GO:0009987);; biological process: single-organism process (GO:0044699);; biological process: biological regulation (GO:0065007);; biological process: cellular component organization or biogenesis (GO:0071840)
Glyma.03G015500	Glyma.03G015500	40.3965	1215	28.2399	879	50.7202	1421	150.181	4371	124.289	3687	194.25	5693	1.96204e-08	1.70445	up	--	--	Molecular Function: acyl-CoA hydrolase activity (GO:0047617);;	K17362|6.6e-96|gmx:100788965|K17362 acyl-coenzyme A thioesterase 13 [EC:3.1.2.-] | (RefSeq) uncharacterized protein LOC100788965	--	[R]	General function prediction only	Thioesterase superfamily	--	R	General function prediction only	uncharacterized protein LOC100788965 [Glycine max]	molecular function: catalytic activity (GO:0003824)
Glyma.02G254600	Glyma.02G254600	5.76634	400	3.81146	274	5.71089	369	10.0339	674	13.9776	956	14.4188	974	0.000241936	1.20187	up	--	--	Molecular Function: transferase activity, transferring acyl groups other than amino-acyl groups (GO:0016747);;	K19747|1.4e-60|egu:105055610|K19747 BAHD acyltransferase [EC:2.3.1.-] | (RefSeq) BAHD acyltransferase DCR	--	--	--	Transferase family	Uncharacterized acetyltransferase At3g50280 OS=Arabidopsis thaliana OX=3702 GN=At3g50280 PE=3 SV=1	S	Function unknown	uncharacterized acetyltransferase At3g50280 [Glycine max]	molecular function: catalytic activity (GO:0003824)
Glyma.19G198600	Glyma.19G198600	5.36157	174	6.73818	226	4.02958	122	0.687289	22	0.540927	18	0.782361	25	2.20268e-08	-2.03502	down	--	--	Cellular Component: plasmodesma (GO:0009506);; Cellular Component: integral component of membrane (GO:0016021);; Cellular Component: anchored component of plasma membrane (GO:0046658);;	--	--	--	--	Late embryogenesis abundant protein	NDR1/HIN1-like protein 10 OS=Arabidopsis thaliana OX=3702 GN=NHL10 PE=2 SV=1	S	Function unknown	putative syntaxin-24 [Glycine max]	cellular component: cell junction (GO:0030054);; cellular component: membrane (GO:0016020);; cellular component: membrane part (GO:0044425);; cellular component: cell (GO:0005623);; cellular component: cell part (GO:0044464)
Glyma.08G313300	Glyma.08G313300	23.6765	473	10.5366	218	14.0761	262	6.30787	122	5.66691	112	4.28505	84	0.00655029	-1.1536	down	[L]	Replication, recombination and repair	Molecular Function: DNA binding (GO:0003677);; Molecular Function: DNA-directed DNA polymerase activity (GO:0003887);; Cellular Component: cytoplasm (GO:0005737);; Biological Process: DNA-dependent DNA replication (GO:0006261);; Molecular Function: 5'-3' exonuclease activity (GO:0008409);;	K02335|1.4e-102|gmx:100790704|K02335 DNA polymerase I [EC:2.7.7.7] | (RefSeq) DNA polymerase I B, chloroplastic/mitochondrial isoform X1	DNA replication (ko03030);; Base excision repair (ko03410);; Nucleotide excision repair (ko03420);; Homologous recombination (ko03440)	[R]	General function prediction only	DNA polymerase family A	DNA polymerase I B, chloroplastic/mitochondrial OS=Arabidopsis thaliana OX=3702 GN=POLIB PE=2 SV=1	L	Replication, recombination and repair	hypothetical protein GLYMA_08G313300 [Glycine max]	molecular function: binding (GO:0005488);; molecular function: catalytic activity (GO:0003824);; biological process: metabolic process (GO:0008152);; biological process: cellular process (GO:0009987);; cellular component: cell (GO:0005623);; cellular component: cell part (GO:0044464)
Glyma.13G019400	Glyma.13G019400	2.26754	225	3.14737	323	1.9993	185	0.487085	47	0.767387	75	0.465284	45	6.53942e-05	-1.54066	down	--	--	--	--	--	--	--	--	--	S	Function unknown	hypothetical protein GLYMA_13G019400 [Glycine max]	--
Glyma.06G220800	Glyma.06G220800	9.25473	238	7.72315	206	9.16474	220	2.5143	63	3.57287	91	3.41121	86	0.00621912	-1.11907	down	--	--	Molecular Function: electron carrier activity (GO:0009055);; Cellular Component: integral component of membrane (GO:0016021);; Cellular Component: anchored component of plasma membrane (GO:0046658);;	--	--	--	--	Plastocyanin-like domain	--	S	Function unknown	umecyanin [Glycine max]	molecular function: electron carrier activity (GO:0009055);; cellular component: membrane (GO:0016020);; cellular component: membrane part (GO:0044425);; cellular component: cell (GO:0005623);; cellular component: cell part (GO:0044464)
Glyma.19G245500	Glyma.19G245500	6.2727	217	7.81358	279	5.79878	187	19.9274	666	19.5996	667	21.9325	738	1.5238e-05	1.39341	up	--	--	Molecular Function: chitin binding (GO:0008061);; Biological Process: defense response to bacterium (GO:0042742);; Biological Process: defense response to fungus (GO:0050832);;	K20547|4.1e-14|ccav:112515260|K20547 basic endochitinase B [EC:3.2.1.14] | (RefSeq) endochitinase-like isoform X1	Amino sugar and nucleotide sugar metabolism (ko00520);; MAPK signaling pathway - plant (ko04016)	[R]	General function prediction only	Barwin family	Wound-induced protein WIN2 OS=Solanum tuberosum OX=4113 GN=WIN2 PE=2 SV=1	R	General function prediction only	pathogenesis-related protein PR-4 [Glycine max]	molecular function: binding (GO:0005488);; biological process: response to stimulus (GO:0050896);; biological process: multi-organism process (GO:0051704)
Glyma.08G286000	Glyma.08G286000	1.05557	62	0.723338	44	0.65243	36	2.61109	148	2.91981	168	1.84441	105	0.00409918	1.25745	up	--	--	Cellular Component: U2-type spliceosomal complex (GO:0005684);; Biological Process: snoRNA splicing (GO:0034247);; Molecular Function: metal ion binding (GO:0046872);;	K13127|3.6e-150|pvu:PHAVU_010G084000g|K13127 RING finger protein 113A | (RefSeq) hypothetical protein	--	[O]	Posttranslational modification, protein turnover, chaperones	Zinc finger, C3HC4 type (RING finger)	Zinc finger CCCH domain-containing protein 1 OS=Arabidopsis thaliana OX=3702 GN=At1g01350 PE=2 SV=2	O	Posttranslational modification, protein turnover, chaperones	hypothetical protein GLYMA_08G286000 [Glycine max]	cellular component: cell (GO:0005623);; cellular component: macromolecular complex (GO:0032991);; cellular component: organelle (GO:0043226);; cellular component: organelle part (GO:0044422);; cellular component: cell part (GO:0044464);; biological process: metabolic process (GO:0008152);; biological process: cellular process (GO:0009987);; molecular function: binding (GO:0005488)
Glyma.19G245400	Glyma.19G245400	70.7794	2628	53.1135	2040	114.479	3959	207.392	7453	156.08	5717	229.875	8319	0.00746602	1.12367	up	--	--	Molecular Function: chitin binding (GO:0008061);; Biological Process: defense response to bacterium (GO:0042742);; Biological Process: defense response to fungus (GO:0050832);;	K20547|1.4e-15|adu:107477929|K20547 basic endochitinase B [EC:3.2.1.14] | (RefSeq) endochitinase isoform X1	Amino sugar and nucleotide sugar metabolism (ko00520);; MAPK signaling pathway - plant (ko04016)	[R]	General function prediction only	Barwin family	Pro-hevein OS=Hevea brasiliensis OX=3981 GN=HEV1 PE=1 SV=2	R	General function prediction only	wound-induced protein precursor [Glycine max]	molecular function: binding (GO:0005488);; biological process: response to stimulus (GO:0050896);; biological process: multi-organism process (GO:0051704)
Glyma.14G050500	Glyma.14G050500	902.903	39435	432.501	19534	926.201	37678	148.846	6293	278.473	11999	118.067	5027	2.01078e-05	-1.53034	down	--	--	--	--	--	--	--	--	--	T	Signal transduction mechanisms	hypothetical protein glysoja_032086 [Glycine soja]	--
Glyma.14G216100	Glyma.14G216100	21.2766	1551	36.5859	2765	16.8708	1153	4.35267	309	4.32057	312	3.19483	229	3.21678e-09	-1.99794	down	[T]	Signal transduction mechanisms	Molecular Function: transmembrane receptor protein serine/threonine kinase activity (GO:0004675);; Molecular Function: ATP binding (GO:0005524);; Cellular Component: plasma membrane (GO:0005886);; Biological Process: protein phosphorylation (GO:0006468);;	K13430|5.6e-55|mtr:MTR_7g083500|K13430 serine/threonine-protein kinase PBS1 [EC:2.7.11.1] | (RefSeq) receptor Serine/Threonine kinase	Plant-pathogen interaction (ko04626)	[T]	Signal transduction mechanisms	Protein kinase domain	Proline-rich receptor-like protein kinase PERK13 OS=Arabidopsis thaliana OX=3702 GN=PERK13 PE=1 SV=1	T	Signal transduction mechanisms	probable serine/threonine-protein kinase PBL7 [Glycine max]	molecular function: catalytic activity (GO:0003824);; molecular function: signal transducer activity (GO:0004871);; molecular function: molecular transducer activity (GO:0060089);; biological process: metabolic process (GO:0008152);; biological process: cellular process (GO:0009987);; biological process: signaling (GO:0023052);; biological process: single-organism process (GO:0044699);; biologica…
Glyma.14G038100	Glyma.14G038100	1056.78	8500	757.567	6301	2428.73	18194	147.849	1151	359.552	2853	140.832	1105	4.05649e-06	-1.80768	down	--	--	--	--	--	--	--	--	--	--	--	hypothetical protein GLYMA_14G038100 [Glycine max]	--
Glyma.05G096000	Glyma.05G096000	7.12788	1913	5.67104	1576	1.41265	354	1.29361	336	1.04643	279	0.920759	242	0.00491628	-1.36247	down	--	--	--	--	--	--	--	--	--	S	Function unknown	uncharacterized protein GMBZIP123 isoform X1 [Glycine max]	--
Glyma.19G250600	Glyma.19G250600	32.3768	4907	28.7245	4502	10.9948	1553	1.02483	151	1.21051	181	1.05188	156	3.15424e-26	-3.25939	down	--	--	Molecular Function: RNA 7-methylguanosine cap binding (GO:0000340);; Biological Process: cell morphogenesis (GO:0000902);; Biological Process: regulation of translation (GO:0006417);; Biological Process: regulation of actin filament polymerization (GO:0030833);; Cellular Component: SCAR complex (GO:0031209);; Molecular Function: Rac GTPase binding (GO:0048365);;	K05749|0.0e+00|gmx:100775991|K05749 cytoplasmic FMR1 interacting protein | (RefSeq) protein PIR isoform X1	RNA transport (ko03013)	[R]	General function prediction only	Cytoplasmic Fragile-X interacting family	Protein PIR OS=Arabidopsis thaliana OX=3702 GN=PIR PE=1 SV=2	R	General function prediction only	protein PIR isoform X1 [Glycine max]	molecular function: binding (GO:0005488);; biological process: cellular process (GO:0009987);; biological process: developmental process (GO:0032502);; biological process: single-organism process (GO:0044699);; biological process: cellular component organization or biogenesis (GO:0071840);; biological process: biological regulation (GO:0065007);; cellular component: cell (GO:0005623);; cellular c…
Glyma.02G267000	Glyma.02G267000	1708.71	9220	1313.46	7329	3800.24	19099	401.889	2099	642.864	3422	322.147	1695	1.29308e-05	-1.65527	down	--	--	--	--	--	--	--	--	--	--	--	hypothetical protein GLYMA_02G267000 [Glycine max]	--
Glyma.19G178600	Glyma.19G178600	4.47462	418	0.762533	78	2.0387	187	12.5936	1182	14.0472	1341	11.6094	1065	2.94064e-06	1.79233	up	[L]	Replication, recombination and repair	Biological Process: double-strand break repair via homologous recombination (GO:0000724);; Molecular Function: DNA replication origin binding (GO:0003688);; Molecular Function: single-stranded DNA binding (GO:0003697);; Molecular Function: ATP binding (GO:0005524);; Cellular Component: nucleus (GO:0005634);; Biological Process: DNA replication initiation (GO:0006270);; Biological Process: male me…	K10737|0.0e+00|gmx:100784549|K10737 DNA helicase MCM8 [EC:3.6.4.12] | (RefSeq) probable DNA helicase MCM8 isoform X1	--	[L]	Replication, recombination and repair	MCM P-loop domain	Probable DNA helicase MCM8 OS=Arabidopsis thaliana OX=3702 GN=MCM8 PE=2 SV=2	L	Replication, recombination and repair	hypothetical protein GLYMA_19G178600 [Glycine max]	biological process: metabolic process (GO:0008152);; biological process: cellular process (GO:0009987);; biological process: response to stimulus (GO:0050896);; molecular function: binding (GO:0005488);; cellular component: cell (GO:0005623);; cellular component: organelle (GO:0043226);; cellular component: cell part (GO:0044464);; biological process: reproduction (GO:0000003);; biological proces…
Glyma.19G255300	Glyma.19G255300	1.56582	149	0.575553	57	0.636897	57	0.160683	15	0.053928	6	0	0	0.00456757	-1.45209	down	[T]	Signal transduction mechanisms	Molecular Function: ion channel activity (GO:0005216);; Cellular Component: integral component of membrane (GO:0016021);;	K05391|0.0e+00|gmx:100797784|K05391 cyclic nucleotide gated channel, plant | (RefSeq) cyclic nucleotide-gated ion channel 1 isoform X1	Plant-pathogen interaction (ko04626)	[PT]	Inorganic ion transport and metabolism;; Signal transduction mechanisms	Ion transport protein	Cyclic nucleotide-gated ion channel 1 OS=Arabidopsis thaliana OX=3702 GN=CNGC1 PE=1 SV=1	P	Inorganic ion transport and metabolism	cyclic nucleotide-gated ion channel 1 isoform X1 [Glycine max]	molecular function: transporter activity (GO:0005215);; biological process: localization (GO:0051179);; cellular component: membrane (GO:0016020);; cellular component: membrane part (GO:0044425)
Glycine_max_newGene_8125	--	0	0	0	0	0.059633	2	0.969141	32	2.03751	67	1.33612	42	2.51052e-06	1.97302	up	--	--	--	--	--	--	--	--	--	--	--	unknown [Glycine max]	--
Glyma.19G190800	Glyma.19G190800	3.64425	179	1.81321	98	4.26138	206	10.8653	527	8.49952	411	8.88798	411	0.00166116	1.25046	up	[O]	Posttranslational modification, protein turnover, chaperones	Cellular Component: cytoplasm (GO:0005737);; Molecular Function: thioredoxin peroxidase activity (GO:0008379);; Biological Process: cellular response to oxidative stress (GO:0034599);; Biological Process: hydrogen peroxide catabolic process (GO:0042744);; Biological Process: cell redox homeostasis (GO:0045454);;	K24140|2.3e-50|spen:107026200|K24140 glutaredoxin-dependent peroxiredoxin [EC:1.11.1.25] | (RefSeq) peroxiredoxin-2B	--	[O]	Posttranslational modification, protein turnover, chaperones	Redoxin	Peroxiredoxin-2E, chloroplastic OS=Arabidopsis thaliana OX=3702 GN=PRXIIE PE=1 SV=2	O	Posttranslational modification, protein turnover, chaperones	peroxiredoxin-2E, chloroplastic [Glycine max]	cellular component: cell (GO:0005623);; cellular component: cell part (GO:0044464);; molecular function: catalytic activity (GO:0003824);; molecular function: antioxidant activity (GO:0016209);; biological process: metabolic process (GO:0008152);; biological process: cellular process (GO:0009987);; biological process: single-organism process (GO:0044699);; biological process: response to stimulus…
Glyma.08G280100	Glyma.08G280100	0	0	0	0	0	0	4.66606	45	4.56492	45	3.57126	35	2.71117e-07	2.09652	up	--	--	Biological Process: vacuolar acidification (GO:0007035);; Cellular Component: RAVE complex (GO:0043291);;	--	--	[R]	General function prediction only	RAVE protein 1 C terminal	--	R	General function prediction only	dmX-like protein 1 [Glycine max]	biological process: cellular process (GO:0009987);; biological process: single-organism process (GO:0044699);; biological process: biological regulation (GO:0065007);; cellular component: cell (GO:0005623);; cellular component: macromolecular complex (GO:0032991);; cellular component: cell part (GO:0044464)
Glyma.08G305500	Glyma.08G305500	8.0252	529	3.08159	211	10.5484	648	62.1026	3962	64.6725	4205	64.8454	4166	1.65804e-15	2.48861	up	[H]	Coenzyme transport and metabolism	Molecular Function: catalytic activity (GO:0003824);; Cellular Component: cytoplasm (GO:0005737);; Cellular Component: actin filament (GO:0005884);; Cellular Component: integral component of membrane (GO:0016021);; Cellular Component: actin filament bundle (GO:0032432);; Molecular Function: actin filament binding (GO:0051015);; Biological Process: actin filament bundle assembly (GO:0051017);; Bio…	K17275|2.5e-87|gmx:100794850|K17275 plastin-1 | (RefSeq) fimbrin-1 isoform X1	--	[Z]	Cytoskeleton	Calponin homology (CH) domain	Fimbrin-5 OS=Arabidopsis thaliana OX=3702 GN=FIM5 PE=1 SV=1	Z	Cytoskeleton	hypothetical protein GLYMA_08G305500 [Glycine max]	molecular function: catalytic activity (GO:0003824);; cellular component: cell (GO:0005623);; cellular component: cell part (GO:0044464);; cellular component: organelle (GO:0043226);; cellular component: organelle part (GO:0044422);; cellular component: supramolecular complex (GO:0099080);; cellular component: membrane (GO:0016020);; cellular component: membrane part (GO:0044425);; molecular func…
Glyma.19G210400	Glyma.19G210400	32.7158	553	13.5344	237	50.2314	791	7.21269	118	6.69177	112	5.36421	89	6.3761e-05	-1.58959	down	--	--	Biological Process: spliceosomal snRNP assembly (GO:0000387);; Cellular Component: P-body (GO:0000932);; Biological Process: nuclear-transcribed mRNA catabolic process (GO:0000956);; Molecular Function: RNA binding (GO:0003723);; Cellular Component: spliceosomal complex (GO:0005681);; Cellular Component: U6 snRNP (GO:0005688);; Molecular Function: U6 snRNA binding (GO:0017070);; Biological Proces…	K12623|5.3e-63|vra:106757211|K12623 U6 snRNA-associated Sm-like protein LSm4 | (RefSeq) U6 snRNA-associated Sm-like protein LSm2 isoform X1	RNA degradation (ko03018);; Spliceosome (ko03040)	[A]	RNA processing and modification	LSM domain	Sm-like protein LSM4 OS=Arabidopsis thaliana OX=3702 GN=LSM4 PE=1 SV=1	A	RNA processing and modification	hypothetical protein GLYMA_19G210400 [Glycine max]	biological process: cellular process (GO:0009987);; biological process: cellular component organization or biogenesis (GO:0071840);; cellular component: cell (GO:0005623);; cellular component: macromolecular complex (GO:0032991);; cellular component: organelle (GO:0043226);; cellular component: cell part (GO:0044464);; biological process: metabolic process (GO:0008152);; biological process: biolo…
Glyma.19G178400	Glyma.19G178400	1.05551	116	0.846244	97	0.653986	67	0.0487	6	0.229848	25	0.045184	5	0.00111961	-1.55976	down	--		Molecular Function: protein kinase activity (GO:0004672);; Molecular Function: ATP binding (GO:0005524);; Cellular Component: integral component of membrane (GO:0016021);;	K16224|1.7e-110|brp:103829497|K16224 senescence-induced receptor-like serine/threonine-protein kinase | (RefSeq) senescence-induced receptor-like serine/threonine-protein kinase isoform X2	MAPK signaling pathway - plant (ko04016);; Plant-pathogen interaction (ko04626)	--	--	Malectin-like domain	Probable LRR receptor-like serine/threonine-protein kinase At1g67720 OS=Arabidopsis thaliana OX=3702 GN=At1g67720 PE=1 SV=1	T	Signal transduction mechanisms	probable LRR receptor-like serine/threonine-protein kinase At1g67720 [Glycine max]	molecular function: catalytic activity (GO:0003824);; biological process: metabolic process (GO:0008152);; biological process: cellular process (GO:0009987);; molecular function: binding (GO:0005488);; cellular component: membrane (GO:0016020);; cellular component: membrane part (GO:0044425)
Glycine_max_newGene_15119	--	2.08036	61	4.29951	124	2.47999	63	0.037724	2	0.270982	10	0	0	7.81326e-05	-1.75109	down	--	--	--	--	--	--	--	--	--	--	--	--	--
Glyma.08G293000	Glyma.08G293000	0.568927	62	0.186999	21	0.250921	27	1.46082	153	1.6725	179	0.849223	91	0.00271949	1.39966	up	--	--	Cellular Component: histone deacetylase complex (GO:0000118);; Biological Process: negative regulation of transcription from RNA polymerase II promoter (GO:0000122);; Cellular Component: chromatin (GO:0000785);; Molecular Function: transcription corepressor activity (GO:0003714);; Biological Process: histone deacetylation (GO:0016575);;	K11644|0.0e+00|gmx:106799801|K11644 paired amphipathic helix protein Sin3a | (RefSeq) paired amphipathic helix protein Sin3-like 3 isoform X1	--	[B]	Chromatin structure and dynamics	Sin3 family co-repressor	Paired amphipathic helix protein Sin3-like 3 OS=Arabidopsis thaliana OX=3702 GN=SNL3 PE=1 SV=3	B	Chromatin structure and dynamics	paired amphipathic helix protein Sin3-like 3 isoform X1 [Glycine max]	cellular component: cell (GO:0005623);; cellular component: membrane-enclosed lumen (GO:0031974);; cellular component: macromolecular complex (GO:0032991);; cellular component: organelle (GO:0043226);; cellular component: organelle part (GO:0044422);; cellular component: cell part (GO:0044464);; biological process: biological regulation (GO:0065007);; molecular function: transcription factor acti…
Glycine_max_newGene_4389	--	0	0	0	0	0	0	6.26972	312	9.21001	406	5.31722	216	3.68823e-44	4.54379	up	--	--	Biological Process: carbohydrate transport (GO:0008643);; Cellular Component: integral component of membrane (GO:0016021);; Biological Process: transmembrane transport (GO:0055085);;	K19026|1.3e-43|nta:107760795|K19026 spatacsin | (RefSeq) uncharacterized LOC107760795	--	[R]	General function prediction only	Reverse transcriptase (RNA-dependent DNA polymerase)	--	--	--	UDP-galactose/UDP-glucose transporter 5 [Glycine soja]	biological process: single-organism process (GO:0044699);; biological process: localization (GO:0051179);; cellular component: membrane (GO:0016020);; cellular component: membrane part (GO:0044425)
Glycine_max_newGene_4413	--	1.13897	68	0.920677	48	0.676395	30	0.094452	6	0	0	0	0	0.00409918	-1.43969	down	--	--	--	--	--	--	--	--	--	--	--	--	--
Glycine_max_newGene_4481	--	0.439449	12	0.261509	11	0.055954	2	1.97386	82	2.7958	109	2.53149	110	4.85654e-08	2.13862	up	--	--	--	--	--	--	--	--	--	--	--	--	--
Glyma.19G190200	Glyma.19G190200	0.370616	34	0.379946	36	0.252793	22	1.85411	163	2.78886	250	1.80643	160	3.94657e-09	2.01801	up	--		Molecular Function: protein kinase activity (GO:0004672);; Molecular Function: ATP binding (GO:0005524);; Cellular Component: integral component of membrane (GO:0016021);;	K13415|1.5e-48|bvg:104895495|K13415 protein brassinosteroid insensitive 1 [EC:2.7.10.1 2.7.11.1] | (RefSeq) systemin receptor SR160	Plant hormone signal transduction (ko04075)	--	--	Protein kinase domain	Leucine-rich repeat receptor-like protein kinase PXC1 OS=Arabidopsis thaliana OX=3702 GN=PXC1 PE=1 SV=1	T	Signal transduction mechanisms	leucine-rich repeat receptor-like protein kinase PXC1 [Glycine max]	molecular function: catalytic activity (GO:0003824);; biological process: metabolic process (GO:0008152);; biological process: cellular process (GO:0009987);; molecular function: binding (GO:0005488);; cellular component: membrane (GO:0016020);; cellular component: membrane part (GO:0044425)
Glycine_max_newGene_7904	--	142.329	12713	212.636	19640	120.588	10032	50.4068	4358	61.6627	5434	44.2914	3856	0.000556396	-1.27615	down	--	--	--	--	--	--	--	--	--	--	--	hypothetical protein GLYMA_13G011200 [Glycine max]	--
Glyma.18G147500	Glyma.18G147500	0	0	0	0	0	0	38.3587	522	40.2365	558	30.2504	415	1.46066e-66	5.30833	up	--	--	--	--	--	--	--	--	--	--	--	hypothetical protein GLYMA_18G147500 [Glycine max]	--
Glyma.01G121000	Glyma.01G121000	1.25974	61	2.23766	111	2.15043	96	0.443732	21	0.435663	21	0.12873	6	0.00655029	-1.39812	down	--	--	Molecular Function: transcription factor activity, sequence-specific DNA binding (GO:0003700);; Cellular Component: nucleus (GO:0005634);; Molecular Function: sequence-specific DNA binding (GO:0043565);;	--	--	[K]	Transcription	Myb/SANT-like DNA-binding domain	Trihelix transcription factor GT-3b OS=Arabidopsis thaliana OX=3702 GN=GT-3B PE=1 SV=1	K	Transcription	trihelix transcription factor GT-3b [Glycine max]	molecular function: nucleic acid binding transcription factor activity (GO:0001071);; biological process: biological regulation (GO:0065007);; cellular component: cell (GO:0005623);; cellular component: organelle (GO:0043226);; cellular component: cell part (GO:0044464);; molecular function: binding (GO:0005488)
Glycine_max_newGene_15017	--	649.707	31860	768.347	38963	540.028	24665	134.056	6363	198.183	9588	121.956	5829	4.41941e-09	-1.72703	down	--	--	--	--	--	--	--	--	--	S	Function unknown	hypothetical protein D0Y65_035507 [Glycine soja]	--
Glyma.18G147400	Glyma.18G147400	0	0	0	0	0.295536	2	7.68941	45	9.3999	56	9.68021	57	2.58458e-08	2.22844	up	--	--	--	--	--	--	--	Domain of unknown function (DUF4535)	--	S	Function unknown	uncharacterized protein LOC100817291 [Glycine max]	--
Glyma.19G213800	Glyma.19G213800	0	0	0	0	0	0	3.68989	164	4.12685	187	2.11406	95	7.1666e-25	3.5905	up	--	--	--	--	--	--	--	Myb/SANT-like DNA-binding domain	--	S	Function unknown	hypothetical protein GLYMA_19G213800 [Glycine max]	--
Glyma.10G067600	Glyma.10G067600	258.226	2209	534.362	4726	841.154	6700	121.518	1006	151.344	1277	116.296	970	0.000267808	-1.48496	down	--	--	--	--	--	--	--	--	--	--	--	hypothetical protein GLYMA_10G067600 [Glycine max]	--
Glyma.13G017500	Glyma.13G017500	0.555517	53	0.85909	84	1.0395	92	0.185683	17	0.173729	17	0.133142	13	0.00626082	-1.37772	down	--	--	--	--	--	[R]	General function prediction only	--	--	S	Function unknown	hypothetical protein GLYMA_13G017500 [Glycine max]	--
Glyma.19G224400	Glyma.19G224400	2.37954	222	0.957415	93	0.884577	77	0	0	0	0	0	0	4.39327e-17	-3.06904	down	--	--	Molecular Function: peptide:proton symporter activity (GO:0015333);; Cellular Component: integral component of membrane (GO:0016021);; Molecular Function: oligopeptide transmembrane transporter activity (GO:0035673);; Molecular Function: peptide transmembrane transporter activity (GO:1904680);;	K14638|1.5e-253|pvu:PHAVU_007G206400g|K14638 solute carrier family 15 (peptide/histidine transporter), member 3/4 | (RefSeq) hypothetical protein	--	[E]	Amino acid transport and metabolism	POT family	Protein NRT1/ PTR FAMILY 4.6 OS=Arabidopsis thaliana OX=3702 GN=NPF4.6 PE=1 SV=1	E	Amino acid transport and metabolism	protein NRT1/ PTR FAMILY 4.6 [Glycine max]	molecular function: transporter activity (GO:0005215);; biological process: single-organism process (GO:0044699);; biological process: localization (GO:0051179);; cellular component: membrane (GO:0016020);; cellular component: membrane part (GO:0044425)
Glyma.05G062800	Glyma.05G062800	1.78586	76	1.27592	56	1.54926	62	0	0	0	0	0	0	2.54197e-11	-2.56467	down	--	--	Cellular Component: integral component of membrane (GO:0016021);;	--	--	--	--	Cotton fibre expressed protein	--	S	Function unknown	hypothetical protein GLYMA_05G062800 [Glycine max]	cellular component: membrane (GO:0016020);; cellular component: membrane part (GO:0044425)
Glyma.08G316600	Glyma.08G316600	44.5621	858	21.6063	430	16.0986	289	6.10086	114	5.83254	111	5.668	107	8.40322e-06	-1.61029	down	--	--	Cellular Component: integral component of membrane (GO:0016021);;	--	--	--	--	--	--	--	--	hypothetical protein GLYMA_08G316600 [Glycine max]	cellular component: membrane (GO:0016020);; cellular component: membrane part (GO:0044425)
Glyma.04G075700	Glyma.04G075700	0.885021	51	0.364031	22	0.640272	35	1.88571	105	3.34757	189	1.81505	102	0.00238204	1.38272	up	--	--	Biological Process: red, far-red light phototransduction (GO:0009585);;	--	--	[R]	General function prediction only	Kelch motif	F-box protein AFR OS=Arabidopsis thaliana OX=3702 GN=AFR PE=1 SV=2	R	General function prediction only	F-box protein AFR [Glycine max]	biological process: cellular process (GO:0009987);; biological process: signaling (GO:0023052);; biological process: single-organism process (GO:0044699);; biological process: response to stimulus (GO:0050896);; biological process: biological regulation (GO:0065007)
Glyma.13G260300	Glyma.13G260300	0	0	0	0	0	0	12.8159	686	10.5877	578	15.9932	862	8.50771e-71	5.50907	up	--	--	Molecular Function: transcription factor activity, sequence-specific DNA binding (GO:0003700);;	K14431|2.1e-24|gmx:778136|K14431 transcription factor TGA | (RefSeq) BZIP96; putative bZIP domain class transcription factor isoform 1	Plant hormone signal transduction (ko04075)	--	--	Basic region leucine zipper	Transcription factor TGA6 OS=Arabidopsis thaliana OX=3702 GN=TGA6 PE=1 SV=2	E	Amino acid transport and metabolism	hypothetical protein GLYMA_13G260300 [Glycine max]	molecular function: nucleic acid binding transcription factor activity (GO:0001071);; biological process: biological regulation (GO:0065007)
Glyma.19G248900	Glyma.19G248900	2.82746	95	2.39043	81	3.15843	99	5.34917	174	10.6538	344	7.17774	231	0.00556632	1.18603	up	--	--	Molecular Function: DNA binding (GO:0003677);; Molecular Function: transcription factor activity, sequence-specific DNA binding (GO:0003700);; Cellular Component: nucleus (GO:0005634);;	K14516|9.6e-104|gmx:100787732|K14516 ethylene-responsive transcription factor 1 | (RefSeq) ethylene-responsive transcription factor 1B	MAPK signaling pathway - plant (ko04016);; Plant hormone signal transduction (ko04075)	--	--	AP2 domain	Ethylene-response factor C3 OS=Solanum lycopersicum OX=4081 GN=ERF.C.3 PE=2 SV=1	K	Transcription	ethylene-responsive transcription factor 1B [Glycine max]	molecular function: binding (GO:0005488);; molecular function: nucleic acid binding transcription factor activity (GO:0001071);; biological process: biological regulation (GO:0065007);; cellular component: cell (GO:0005623);; cellular component: organelle (GO:0043226);; cellular component: cell part (GO:0044464)
Glyma.20G029600	Glyma.20G029600	9.09971	133	5.54377	84	6.13628	84	0.327853	5	0.143434	3	1.13931	17	1.93448e-05	-1.82969	down	--	--	Molecular Function: adenyl-nucleotide exchange factor activity (GO:0000774);; Molecular Function: peroxidase activity (GO:0004601);; Biological Process: protein folding (GO:0006457);; Molecular Function: protein homodimerization activity (GO:0042803);; Molecular Function: oxidoreductase activity, acting on NAD(P)H, oxygen as acceptor (GO:0050664);; Molecular Function: chaperone binding (GO:005108…	K13447|1.8e-14|gmx:100814238|K13447 respiratory burst oxidase [EC:1.6.3.- 1.11.1.-] | (RefSeq) respiratory burst oxidase homolog protein C	MAPK signaling pathway - plant (ko04016);; Plant-pathogen interaction (ko04626)	--	--	Respiratory burst NADPH oxidase	Respiratory burst oxidase homolog protein C OS=Solanum tuberosum OX=4113 GN=RBOHC PE=1 SV=2	PQ	Inorganic ion transport and metabolism;; Secondary metabolites biosynthesis, transport and catabolism	hypothetical protein GLYMA_20G029600 [Glycine max]	molecular function: binding (GO:0005488);; molecular function: molecular function regulator (GO:0098772);; biological process: biological regulation (GO:0065007);; molecular function: catalytic activity (GO:0003824);; molecular function: antioxidant activity (GO:0016209);; biological process: metabolic process (GO:0008152);; biological process: cellular process (GO:0009987);; biological process: …
Glyma.08G305900	Glyma.08G305900	0.087571	4	0	0	0	0	1.64566	73	1.2756	58	1.41419	63	4.99965e-09	2.31471	up	--	--	Molecular Function: double-stranded DNA binding (GO:0003690);; Biological Process: regulation of transcription, DNA-templated (GO:0006355);; Cellular Component: chloroplast (GO:0009507);; Biological Process: chloroplast organization (GO:0009658);; Biological Process: developmental process (GO:0032502);;	K15032|6.8e-196|gmx:100806386|K15032 mTERF domain-containing protein, mitochondrial | (RefSeq) uncharacterized protein LOC100806386	--	[KR]	Transcription;; General function prediction only	mTERF	--	K	Transcription	hypothetical protein GLYMA_08G305900 [Glycine max]	molecular function: binding (GO:0005488);; biological process: biological regulation (GO:0065007);; cellular component: cell (GO:0005623);; cellular component: organelle (GO:0043226);; cellular component: cell part (GO:0044464);; biological process: cellular process (GO:0009987);; biological process: cellular component organization or biogenesis (GO:0071840);; biological process: developmental pr…
Glyma.19G213900	Glyma.19G213900	0.02379	2	0	0	0	0	1.67605	73	2.31303	102	2.44066	106	3.21996e-16	2.97993	up	--	--	--	K22376|8.5e-37|nta:107775113|K22376 E3 ubiquitin-protein ligase KCMF1 [EC:2.3.2.27] | (RefSeq) protein DEHYDRATION-INDUCED 19 homolog 4-like	--	--	--	Stress-induced protein Di19, C-terminal	Protein DEHYDRATION-INDUCED 19 homolog 2 OS=Oryza sativa subsp. japonica OX=39947 GN=DI19-2 PE=2 SV=2	S	Function unknown	uncharacterized protein LOC100527153 [Glycine max]	--
Glyma.08G200100	Glyma.08G200100	1.96441	76	0.168832	8	2.42424	88	57.9416	2141	70.2321	2649	72.2538	2683	7.93451e-20	3.20893	up	[R]	General function prediction only	Molecular Function: nutrient reservoir activity (GO:0045735);;	K20728|9.0e-46|bna:106380061|K20728 vegetative storage protein 2 | (RefSeq) vegetative storage protein 2	MAPK signaling pathway - plant (ko04016)	--	--	HAD superfamily, subfamily IIIB (Acid phosphatase)	Stem 31 kDa glycoprotein OS=Glycine max OX=3847 GN=VSPB PE=2 SV=1	R	General function prediction only	stem 31 kDa glycoprotein precursor [Glycine max]	molecular function: nutrient reservoir activity (GO:0045735)
Glyma.08G028200	Glyma.08G028200	11.143	781	31.4662	2284	16.4073	1071	5.93529	405	6.47792	443	5.18483	355	0.00874233	-1.25482	down	[M]	Cell wall/membrane/envelope biogenesis	Biological Process: biosynthetic process (GO:0009058);; Cellular Component: integral component of membrane (GO:0016021);; Molecular Function: nucleotidyltransferase activity (GO:0016779);;	K00967|1.5e-247|gmx:100781961|K00967 ethanolamine-phosphate cytidylyltransferase [EC:2.7.7.14] | (RefSeq) ethanolamine-phosphate cytidylyltransferase	Phosphonate and phosphinate metabolism (ko00440);; Glycerophospholipid metabolism (ko00564)	[I]	Lipid transport and metabolism	Cytidylyltransferase-like	Ethanolamine-phosphate cytidylyltransferase OS=Arabidopsis thaliana OX=3702 GN=PECT1 PE=1 SV=1	I	Lipid transport and metabolism	ethanolamine-phosphate cytidylyltransferase [Glycine max]	biological process: metabolic process (GO:0008152);; cellular component: membrane (GO:0016020);; cellular component: membrane part (GO:0044425);; molecular function: catalytic activity (GO:0003824)
Glyma.03G029300	Glyma.03G029300	0	0	0	0	0	0	5.56637	225	4.08706	169	4.79825	196	2.20861e-34	4.09622	up	--	--	Biological Process: intracellular protein transport (GO:0006886);; Cellular Component: integral component of membrane (GO:0016021);;	K13141|1.6e-09|csat:104745793|K13141 integrator complex subunit 4 | (RefSeq) protein SIEL-like	--	[U]	Intracellular trafficking, secretion, and vesicular transport	--	TOM1-like protein 9 OS=Arabidopsis thaliana OX=3702 GN=TOL9 PE=1 SV=1	U	Intracellular trafficking, secretion, and vesicular transport	hypothetical protein GLYMA_03G029300 [Glycine max]	biological process: localization (GO:0051179);; cellular component: membrane (GO:0016020);; cellular component: membrane part (GO:0044425)
Glyma.08G231400	Glyma.08G231400	11.5796	1154	9.02389	930	5.9302	551	0	0	0	0	0	0	5.1495e-70	-5.49578	down	--	--	Cellular Component: nucleus (GO:0005634);; Molecular Function: zinc ion binding (GO:0008270);; Cellular Component: host cell nucleus (GO:0042025);;	--	--	[S]	Function unknown	C3HC zinc finger-like	--	S	Function unknown	hypothetical protein GLYMA_08G231400 [Glycine max]	cellular component: cell (GO:0005623);; cellular component: organelle (GO:0043226);; cellular component: cell part (GO:0044464);; molecular function: binding (GO:0005488);; cellular component: other organism (GO:0044215);; cellular component: other organism part (GO:0044217)
Glyma.08G247100	Glyma.08G247100	1.20121	55	0.33316	16	0.61753	27	5.66556	251	3.77317	170	3.99641	178	3.04946e-07	1.91429	up	--	--	Molecular Function: transferase activity, transferring acyl groups other than amino-acyl groups (GO:0016747);;	K13264|6.8e-89|gmx:100127426|K13264 isoflavone 7-O-glucoside-6''-O-malonyltransferase [EC:2.3.1.115] | (RefSeq) IF7MaT; malonyl-CoA:isoflavone 7-O-glucoside-6''-O-malonyltransferase	Isoflavonoid biosynthesis (ko00943);; Flavone and flavonol biosynthesis (ko00944)	--	--	Transferase family	Phenolic glucoside malonyltransferase 1 OS=Arabidopsis thaliana OX=3702 GN=PMAT1 PE=1 SV=1	R	General function prediction only	hypothetical protein GLYMA_08G247100 [Glycine max]	molecular function: catalytic activity (GO:0003824)
Glyma.11G112700	Glyma.11G112700	0.303896	42	1.32952	183	0.419133	53	0.043742	6	0.050405	7	0	0	0.00045364	-1.62285	down	--	--	Molecular Function: microtubule motor activity (GO:0003777);; Molecular Function: ATP binding (GO:0005524);; Biological Process: microtubule-based movement (GO:0007018);; Molecular Function: microtubule binding (GO:0008017);;	K11498|0.0e+00|gmx:100780424|K11498 centromeric protein E | (RefSeq) kinesin-like protein KIN-7D, mitochondrial isoform X2	--	[Z]	Cytoskeleton	Kinesin motor domain	Kinesin-like protein KIN-7D, mitochondrial OS=Arabidopsis thaliana OX=3702 GN=KIN7D PE=2 SV=1	Z	Cytoskeleton	kinesin-like protein KIN-7D, mitochondrial isoform X1 [Glycine max]	molecular function: catalytic activity (GO:0003824);; molecular function: binding (GO:0005488);; biological process: cellular process (GO:0009987);; biological process: single-organism process (GO:0044699)
Glyma.01G028800	Glyma.01G028800	9.91353	443	7.6219	352	9.71873	404	16.8554	729	18.095	797	23.6564	1029	0.00558006	1.01519	up	--	--	Cellular Component: nucleus (GO:0005634);; Cellular Component: cytosol (GO:0005829);; Biological Process: proteasome-mediated ubiquitin-dependent protein catabolic process (GO:0043161);;	--	--	--	--	Kelch motif	F-box/kelch-repeat protein At1g23390 OS=Arabidopsis thaliana OX=3702 GN=At1g23390 PE=2 SV=1	R	General function prediction only	F-box/kelch-repeat protein At1g23390 [Glycine max]	cellular component: cell (GO:0005623);; cellular component: organelle (GO:0043226);; cellular component: cell part (GO:0044464);; biological process: metabolic process (GO:0008152);; biological process: cellular process (GO:0009987)
Glyma.19G169800	Glyma.19G169800	0	0	0	0	0	0	20.3844	461	22.8057	526	20.6215	470	2.73808e-67	5.32433	up	--	--	Biological Process: intracellular protein transport (GO:0006886);;	K07870|2.0e-20|gmx:100782061|K07870 mitochondrial Rho GTPase 1 [EC:3.6.5.-] | (RefSeq) mitochondrial Rho GTPase 2 isoform X1	--	[U]	Intracellular trafficking, secretion, and vesicular transport	--	TOM1-like protein 9 OS=Arabidopsis thaliana OX=3702 GN=TOL9 PE=1 SV=1	U	Intracellular trafficking, secretion, and vesicular transport	hypothetical protein GLYMA_19G169800 [Glycine max]	biological process: localization (GO:0051179)
Glycine_max_newGene_4424	--	5.6403	414	17.8238	1351	6.34814	434	0	0	0	0	0	0	4.04131e-31	-4.01739	down	--	--	--	--	--	--	--	--	--	--	--	pollen-specific leucine-rich repeat extensin-like protein 3 [Glycine soja]	--
Glyma.19G254600	Glyma.19G254600	4.09092	177	9.28336	414	10.8153	434	1.36355	57	1.67004	71	1.29022	55	1.33752e-05	-1.71205	down	[M]	Cell wall/membrane/envelope biogenesis	Molecular Function: oxidoreductase activity (GO:0016491);; Molecular Function: oxidoreductase activity, acting on the CH-OH group of donors, NAD or NADP as acceptor (GO:0016616);;	K13082|1.6e-45|cpap:110820638|K13082 bifunctional dihydroflavonol 4-reductase/flavanone 4-reductase [EC:1.1.1.219 1.1.1.234] | (RefSeq) dihydroflavonol 4-reductase	Flavonoid biosynthesis (ko00941)	[V]	Defense mechanisms	NAD dependent epimerase/dehydratase family	Putative anthocyanidin reductase OS=Ginkgo biloba OX=3311 PE=2 SV=1	V	Defense mechanisms	anthocyanidin reductase [Glycine max]	molecular function: catalytic activity (GO:0003824);; biological process: metabolic process (GO:0008152);; biological process: single-organism process (GO:0044699)
Glyma.19G162100	Glyma.19G162100	9.77621	511	2.88169	156	2.75988	135	14.464	732	21.6088	1114	12.6305	643	0.00866476	1.26527	up	[QV]	Secondary metabolites biosynthesis, transport and catabolism;; Defense mechanisms	Molecular Function: iron ion binding (GO:0005506);; Cellular Component: integral component of membrane (GO:0016021);; Molecular Function: oxidoreductase activity, acting on paired donors, with incorporation or reduction of molecular oxygen (GO:0016705);; Molecular Function: heme binding (GO:0020037);;	K13407|4.5e-286|gmx:100795308|K13407 fatty acid omega-hydroxylase [EC:1.14.-.-] | (RefSeq) cytochrome P450 94A1	Cutin, suberine and wax biosynthesis (ko00073)	[QI]	Secondary metabolites biosynthesis, transport and catabolism;; Lipid transport and metabolism	Cytochrome P450	Cytochrome P450 94A1 OS=Vicia sativa OX=3908 GN=CYP94A1 PE=2 SV=2	Q	Secondary metabolites biosynthesis, transport and catabolism	cytochrome P450 94A1 [Glycine max]	molecular function: binding (GO:0005488);; cellular component: membrane (GO:0016020);; cellular component: membrane part (GO:0044425);; molecular function: catalytic activity (GO:0003824);; biological process: metabolic process (GO:0008152);; biological process: single-organism process (GO:0044699)
Glyma.18G242300	Glyma.18G242300	18.2564	960	27.705	1511	21.1125	1033	6.58425	333	5.31402	272	7.15242	368	4.51633e-05	-1.42741	down	[I]	Lipid transport and metabolism	Molecular Function: isopentenyl-diphosphate delta-isomerase activity (GO:0004452);; Cellular Component: cytoplasm (GO:0005737);; Biological Process: isopentenyl diphosphate biosynthetic process (GO:0009240);; Molecular Function: hydrolase activity (GO:0016787);;	K01823|1.5e-169|gmx:100789313|K01823 isopentenyl-diphosphate Delta-isomerase [EC:5.3.3.2] | (RefSeq) uncharacterized protein LOC100789313	Terpenoid backbone biosynthesis (ko00900)	[Q]	Secondary metabolites biosynthesis, transport and catabolism	NUDIX domain	Isopentenyl-diphosphate Delta-isomerase II OS=Camptotheca acuminata OX=16922 GN=IPI2 PE=2 SV=1	Q	Secondary metabolites biosynthesis, transport and catabolism	isopentenyl-diphosphate Delta-isomerase II-like [Glycine max]	molecular function: catalytic activity (GO:0003824);; cellular component: cell (GO:0005623);; cellular component: cell part (GO:0044464);; biological process: metabolic process (GO:0008152);; biological process: cellular process (GO:0009987);; biological process: single-organism process (GO:0044699)
Glyma.19G113400	Glyma.19G113400	23.1341	1548	25.7219	1764	4.84688	309	3.59723	246	3.84569	278	3.13419	230	0.00370474	-1.40639	down	--	--	--	--	--	--	--	--	--	--	--	DNA ligase 1 isoform X1 [Glycine max]	--
Glycine_max_newGene_15525	--	1.5153	84	0.572246	37	1.2986	88	7.38498	396	3.26115	206	8.45833	380	1.60579e-05	1.67495	up	--	--	--	--	--	--	--	--	--	--	--	--	--
Glyma.19G034700	Glyma.19G034700	15.4195	824	14.0408	774	14.4813	718	1.19532	62	5.56447	293	3.68454	192	0.00238721	-1.39296	down	--	--	Molecular Function: zinc ion binding (GO:0008270);;	--	--	[O]	Posttranslational modification, protein turnover, chaperones	RING-H2 zinc finger domain	E3 ubiquitin-protein ligase At3g02290 OS=Arabidopsis thaliana OX=3702 GN=At3g02290 PE=2 SV=1	O	Posttranslational modification, protein turnover, chaperones	uncharacterized protein LOC100777068 [Glycine max]	molecular function: binding (GO:0005488)
Glycine_max_newGene_4317	--	0.970518	109	0.698498	83	0.291753	29	0.015473	2	0	0	0	0	9.98623e-08	-2.15456	down	--	--	Molecular Function: cysteine-type peptidase activity (GO:0008234);;	--	--	--	--	--	--	S	Function unknown	uncharacterized protein LOC100792767 isoform X2 [Glycine max]	molecular function: catalytic activity (GO:0003824);; biological process: metabolic process (GO:0008152)
Glyma.08G249700	Glyma.08G249700	49.7497	3161	44.2	2904	29.383	1739	9.45715	582	11.6851	733	8.00514	496	5.17638e-09	-1.69561	down	--	--	Biological Process: cellulose microfibril organization (GO:0010215);; Cellular Component: integral component of membrane (GO:0016021);; Cellular Component: anchored component of membrane (GO:0031225);;	--	--	--	--	COBRA-like protein	Protein COBRA OS=Arabidopsis thaliana OX=3702 GN=COB PE=2 SV=1	R	General function prediction only	protein COBRA-like precursor [Glycine max]	biological process: cellular process (GO:0009987);; biological process: single-organism process (GO:0044699);; biological process: cellular component organization or biogenesis (GO:0071840);; cellular component: membrane (GO:0016020);; cellular component: membrane part (GO:0044425)
Glyma.02G213800	Glyma.02G213800	11.131	485	7.8504	354	7.24885	294	18.5205	780	15.8178	679	21.7387	922	0.00953612	1.00165	up	--	--	Molecular Function: protein dimerization activity (GO:0046983);;	K22484|1.6e-26|pvu:PHAVU_001G121200g|K22484 transcriptional regulator CBF1 | (RefSeq) hypothetical protein	--	--	--	Helix-loop-helix DNA-binding domain	Transcription factor bHLH30 OS=Arabidopsis thaliana OX=3702 GN=BHLH30 PE=1 SV=1	K	Transcription	transcription factor bHLH30 [Glycine max]	molecular function: binding (GO:0005488)
Glyma.16G117900	Glyma.16G117900	7.42441	124	2.16084	38	11.2597	176	0	0	0.586885	10	0.46865	8	0.000165091	-1.70328	down	--	--	--	--	--	--	--	--	--	--	--	hypothetical protein GLYMA_16G117900 [Glycine max]	--

## Sheet: R31 24h vs R80 24h
#ID	gene_name	R31 24h -1_FPKM	R31 24h -1_count	R31 24h -2_FPKM	R31 24h -2_count	R31 24h -3_FPKM	R31 24h -3_count	R80 24h -1_FPKM	R80 24h -1_count	R80 24h -2_FPKM	R80 24h -2_count	R80 24h -3_FPKM	R80 24h -3_count	FDR	log2FC	regulated	COG_class	COG_class_annotation	GO_annotation	KEGG_annotation	KEGG_pathway_annotation	KOG_class	KOG_class_annotation	Pfam_annotation	Swiss_Prot_annotation	eggNOG_class	eggNOG_class_annotation	NR_annotation	GO_second_level_annotation
Glyma.06G242400	Glyma.06G242400	2.1702	32	2.00143	34	1.52068	25	27.0475	368	14.1147	191	18.6059	275	7.54683e-11	2.05515	up	[G]	Carbohydrate transport and metabolism	Biological Process: nucleotide-sugar biosynthetic process (GO:0009226);;	K12447|2.8e-59|gmx:100793599|K12447 UDP-sugar pyrophosphorylase [EC:2.7.7.64] | (RefSeq) UDP-sugar pyrophosphorylase 1	Pentose and glucuronate interconversions (ko00040);; Galactose metabolism (ko00052);; Ascorbate and aldarate metabolism (ko00053);; Amino sugar and nucleotide sugar metabolism (ko00520)	[M]	Cell wall/membrane/envelope biogenesis	--	UDP-sugar pyrophosphorylase 1 OS=Glycine max OX=3847 GN=USP1 PE=1 SV=1	G	Carbohydrate transport and metabolism	UDP-sugar pyrophosphorylase 1 [Glycine max]	biological process: metabolic process (GO:0008152);; biological process: cellular process (GO:0009987)
Glycine_max_newGene_14165	--	0	0	0.051498	4	0.082879	8	1.28057	82	1.03313	69	0.793688	59	1.65838e-05	1.63438	up	--	--	--	--	--	--	--	--	--	--	--	--	--
Glyma.06G242300	Glyma.06G242300	0.275755	11	0.416507	20	0.232466	11	6.07076	225	3.82773	141	6.09607	246	9.04901e-15	2.39431	up	--	--	Cellular Component: integral component of membrane (GO:0016021);; Molecular Function: hydrolase activity, acting on ester bonds (GO:0016788);;	K05294|2.2e-143|ccaj:109789345|K05294 GPI inositol-deacylase [EC:3.-.-.-] | (RefSeq) GPI inositol-deacylase isoform X1	Glycosylphosphatidylinositol (GPI)-anchor biosynthesis (ko00563)	[U]	Intracellular trafficking, secretion, and vesicular transport	PGAP1-like protein	--	U	Intracellular trafficking, secretion, and vesicular transport	hypothetical protein GLYMA_06G242300 [Glycine max]	cellular component: membrane (GO:0016020);; cellular component: membrane part (GO:0044425);; molecular function: catalytic activity (GO:0003824)
Glyma.19G263500	Glyma.19G263500	1.21112	138	1.78861	239	3.6521	459	11.663	1251	27.4983	2925	22.3645	2608	2.64545e-10	2.00956	up	[P]	Inorganic ion transport and metabolism	Cellular Component: integral component of membrane (GO:0016021);;	K21866|0.0e+00|gmx:732613|K21866 ion channel POLLUX/CASTOR | (RefSeq) ion channel CASTOR isoform X1	--	--	--	Castor and Pollux, part of voltage-gated ion channel	Ion channel CASTOR OS=Lotus japonicus OX=34305 GN=CASTOR PE=1 SV=1	S	Function unknown	ion channel CASTOR isoform X1 [Glycine max]	cellular component: membrane (GO:0016020);; cellular component: membrane part (GO:0044425)
Glyma.U021700	Glyma.U021700	0	0	0.045044	10	0.020901	5	0.246981	44	0.413398	73	0.785147	152	0.000510418	1.42663	up	--	--	--	--	--	--	--	--	--	S	Function unknown	hypothetical protein GLYMA_U021700 [Glycine max]	--
Glyma.08G068800	Glyma.08G068800	179.83	5478	67.095	2396	50.7091	1707	13.3196	383	8.16939	234	3.72565	117	2.58961e-07	-1.84163	down	[O]	Posttranslational modification, protein turnover, chaperones	Biological Process: response to reactive oxygen species (GO:0000302);; Biological Process: protein folding (GO:0006457);; Biological Process: response to heat (GO:0009408);; Biological Process: response to salt stress (GO:0009651);; Biological Process: response to hydrogen peroxide (GO:0042542);; Molecular Function: protein self-association (GO:0043621);; Molecular Function: unfolded protein bind…	K13993|6.1e-82|gmx:100527855|K13993 HSP20 family protein | (RefSeq) HSP6834-A; class I heat shock protein	Protein processing in endoplasmic reticulum (ko04141)	[O]	Posttranslational modification, protein turnover, chaperones	Hsp20/alpha crystallin family	17.3 kDa class I heat shock protein OS=Glycine max OX=3847 GN=HSP17.3-B PE=3 SV=1	O	Posttranslational modification, protein turnover, chaperones	class I heat shock protein [Glycine max]	biological process: response to stimulus (GO:0050896);; biological process: cellular process (GO:0009987);; molecular function: binding (GO:0005488);; biological process: cellular component organization or biogenesis (GO:0071840)
Glyma.19G178600	Glyma.19G178600	1.47645	152	1.97128	231	2.48785	291	8.16003	813	14.1548	1405	15.5715	1695	4.1849e-12	1.9309	up	[L]	Replication, recombination and repair	Biological Process: double-strand break repair via homologous recombination (GO:0000724);; Molecular Function: DNA replication origin binding (GO:0003688);; Molecular Function: single-stranded DNA binding (GO:0003697);; Molecular Function: ATP binding (GO:0005524);; Cellular Component: nucleus (GO:0005634);; Biological Process: DNA replication initiation (GO:0006270);; Biological Process: male me…	K10737|0.0e+00|gmx:100784549|K10737 DNA helicase MCM8 [EC:3.6.4.12] | (RefSeq) probable DNA helicase MCM8 isoform X1	--	[L]	Replication, recombination and repair	MCM P-loop domain	Probable DNA helicase MCM8 OS=Arabidopsis thaliana OX=3702 GN=MCM8 PE=2 SV=2	L	Replication, recombination and repair	hypothetical protein GLYMA_19G178600 [Glycine max]	biological process: metabolic process (GO:0008152);; biological process: cellular process (GO:0009987);; biological process: response to stimulus (GO:0050896);; molecular function: binding (GO:0005488);; cellular component: cell (GO:0005623);; cellular component: organelle (GO:0043226);; cellular component: cell part (GO:0044464);; biological process: reproduction (GO:0000003);; biological proces…
Glyma.12G047000	Glyma.12G047000	10.82	868	9.20648	865	14.5312	1287	5.22662	396	6.42168	482	5.57875	459	0.00222291	-1.01621	down	--	--	Cellular Component: plasma membrane (GO:0005886);; Cellular Component: membrane (GO:0016020);; Cellular Component: integral component of membrane (GO:0016021);;	--	--	--	--	Domain of unknown function (DUF588)	CASP-like protein 5C1 OS=Oryza sativa subsp. japonica OX=39947 GN=Os03g0767900 PE=2 SV=1	S	Function unknown	uncharacterized protein LOC100791311 isoform X2 [Glycine max]	cellular component: cell (GO:0005623);; cellular component: membrane (GO:0016020);; cellular component: cell part (GO:0044464);; cellular component: membrane part (GO:0044425)
Glyma.08G280100	Glyma.08G280100	0	0	0	0	0	0	3.37109	34	7.65057	77	7.67162	84	7.73444e-08	1.88066	up	--	--	Biological Process: vacuolar acidification (GO:0007035);; Cellular Component: RAVE complex (GO:0043291);;	--	--	[R]	General function prediction only	RAVE protein 1 C terminal	--	R	General function prediction only	dmX-like protein 1 [Glycine max]	biological process: cellular process (GO:0009987);; biological process: single-organism process (GO:0044699);; biological process: biological regulation (GO:0065007);; cellular component: cell (GO:0005623);; cellular component: macromolecular complex (GO:0032991);; cellular component: cell part (GO:0044464)
Glyma.08G305500	Glyma.08G305500	5.07021	364	6.40286	538	6.66937	528	38.5854	2609	67.1646	4505	72.5792	5337	2.06758e-22	2.44918	up	[H]	Coenzyme transport and metabolism	Molecular Function: catalytic activity (GO:0003824);; Cellular Component: cytoplasm (GO:0005737);; Cellular Component: actin filament (GO:0005884);; Cellular Component: integral component of membrane (GO:0016021);; Cellular Component: actin filament bundle (GO:0032432);; Molecular Function: actin filament binding (GO:0051015);; Biological Process: actin filament bundle assembly (GO:0051017);; Bio…	K17275|2.5e-87|gmx:100794850|K17275 plastin-1 | (RefSeq) fimbrin-1 isoform X1	--	[Z]	Cytoskeleton	Calponin homology (CH) domain	Fimbrin-5 OS=Arabidopsis thaliana OX=3702 GN=FIM5 PE=1 SV=1	Z	Cytoskeleton	hypothetical protein GLYMA_08G305500 [Glycine max]	molecular function: catalytic activity (GO:0003824);; cellular component: cell (GO:0005623);; cellular component: cell part (GO:0044464);; cellular component: organelle (GO:0043226);; cellular component: organelle part (GO:0044422);; cellular component: supramolecular complex (GO:0099080);; cellular component: membrane (GO:0016020);; cellular component: membrane part (GO:0044425);; molecular func…
Glyma.08G199300	Glyma.08G199300	447.405	27817	115.478	8416	139.68	9594	44.057	2586	55.8355	3252	49.6232	3168	0.000697341	-1.41833	down	--	--	Molecular Function: iron ion binding (GO:0005506);; Cellular Component: cytoplasm (GO:0005737);; Biological Process: inositol catabolic process (GO:0019310);; Molecular Function: inositol oxygenase activity (GO:0050113);;	K00469|4.7e-182|gmx:100791726|K00469 inositol oxygenase [EC:1.13.99.1] | (RefSeq) inositol oxygenase 1	Ascorbate and aldarate metabolism (ko00053);; Inositol phosphate metabolism (ko00562)	[R]	General function prediction only	Myo-inositol oxygenase	Inositol oxygenase 1 OS=Arabidopsis thaliana OX=3702 GN=MIOX1 PE=2 SV=1	R	General function prediction only	inositol oxygenase 1 [Glycine max]	molecular function: binding (GO:0005488);; cellular component: cell (GO:0005623);; cellular component: cell part (GO:0044464);; biological process: metabolic process (GO:0008152);; biological process: cellular process (GO:0009987);; biological process: single-organism process (GO:0044699);; molecular function: catalytic activity (GO:0003824)
Glycine_max_newGene_15119	--	2.80233	88	2.19065	76	2.35887	79	0.249112	7	0	0	0.061167	3	7.35123e-07	-1.78817	down	--	--	--	--	--	--	--	--	--	--	--	--	--
Glyma.03G045100	Glyma.03G045100	1.98508	98	1.89938	109	1.1295	62	0.220998	11	0.39598	19	0.370179	19	0.000970643	-1.39834	down	--	--	--	--	--	--	--	--	--	T	Signal transduction mechanisms	hypothetical protein GLYMA_03G045100 [Glycine max]	--
Glyma.03G045000	Glyma.03G045000	1.85513	214	3.15048	426	3.95282	504	0.829915	91	0.781675	85	1.06954	127	2.50313e-06	-1.47018	down	--	--	--	K12818|3.7e-49|mtr:MTR_0267s0070|K12818 ATP-dependent RNA helicase DHX8/PRP22 [EC:3.6.4.13] | (RefSeq) NB-ARC domain disease resistance protein, putative	Spliceosome (ko03040)	[T]	Signal transduction mechanisms	Leucine Rich repeats (2 copies)	Probable disease resistance protein RF9 OS=Arabidopsis thaliana OX=3702 GN=RF9 PE=2 SV=1	T	Signal transduction mechanisms	hypothetical protein GLYMA_03G045000 [Glycine max]	--
Glycine_max_newGene_4389	--	0	0	0	0	0.099543	3	4.08745	136	10.7964	609	11.2648	391	3.73781e-17	2.70936	up	--	--	Biological Process: carbohydrate transport (GO:0008643);; Cellular Component: integral component of membrane (GO:0016021);; Biological Process: transmembrane transport (GO:0055085);;	K19026|1.3e-43|nta:107760795|K19026 spatacsin | (RefSeq) uncharacterized LOC107760795	--	[R]	General function prediction only	Reverse transcriptase (RNA-dependent DNA polymerase)	--	--	--	UDP-galactose/UDP-glucose transporter 5 [Glycine soja]	biological process: single-organism process (GO:0044699);; biological process: localization (GO:0051179);; cellular component: membrane (GO:0016020);; cellular component: membrane part (GO:0044425)
Glycine_max_newGene_4413	--	1.01605	58	1.05424	54	1.1761	70	0.065406	5	0	0	0	0	5.24146e-05	-1.54831	down	--	--	--	--	--	--	--	--	--	--	--	--	--
Glycine_max_newGene_4481	--	0	0	0.041669	2	0	0	0.56684	33	3.76471	145	4.1162	193	2.18507e-07	1.82216	up	--	--	--	--	--	--	--	--	--	--	--	--	--
Glyma.19G190200	Glyma.19G190200	0.382324	38	0.465519	54	0.357467	39	1.0848	101	2.19341	203	2.37438	241	0.00231823	1.28798	up	--		Molecular Function: protein kinase activity (GO:0004672);; Molecular Function: ATP binding (GO:0005524);; Cellular Component: integral component of membrane (GO:0016021);;	K13415|1.5e-48|bvg:104895495|K13415 protein brassinosteroid insensitive 1 [EC:2.7.10.1 2.7.11.1] | (RefSeq) systemin receptor SR160	Plant hormone signal transduction (ko04075)	--	--	Protein kinase domain	Leucine-rich repeat receptor-like protein kinase PXC1 OS=Arabidopsis thaliana OX=3702 GN=PXC1 PE=1 SV=1	T	Signal transduction mechanisms	leucine-rich repeat receptor-like protein kinase PXC1 [Glycine max]	molecular function: catalytic activity (GO:0003824);; biological process: metabolic process (GO:0008152);; biological process: cellular process (GO:0009987);; molecular function: binding (GO:0005488);; cellular component: membrane (GO:0016020);; cellular component: membrane part (GO:0044425)
Glyma.18G147500	Glyma.18G147500	0	0	0	0	0	0	17.0593	246	34.9932	501	40.7149	639	1.7931e-39	3.89069	up	--	--	--	--	--	--	--	--	--	--	--	hypothetical protein GLYMA_18G147500 [Glycine max]	--
Glyma.19G213800	Glyma.19G213800	0	0	0	0	0	0	1.47139	70	3.63016	170	4.0196	206	6.80739e-16	2.61249	up	--	--	--	--	--	--	--	Myb/SANT-like DNA-binding domain	--	S	Function unknown	hypothetical protein GLYMA_19G213800 [Glycine max]	--
Glyma.06G075200	Glyma.06G075200	3.07013	123	7.57796	355	4.44109	196	0.646354	25	1.88058	71	0.706284	29	0.00272606	-1.33272	down	--	--	Cellular Component: integral component of membrane (GO:0016021);;	--	--	--	--	Protein of unknown function (DUF1218)	--	S	Function unknown	uncharacterized protein LOC100527232 precursor [Glycine max]	cellular component: membrane (GO:0016020);; cellular component: membrane part (GO:0044425)
Glyma.08G193000	Glyma.08G193000	1.92831	230	1.6304	228	2.17248	286	0.756665	85	1.02455	115	0.776024	95	0.00845888	-1.06855	down	[M]	Cell wall/membrane/envelope biogenesis	Molecular Function: transmembrane receptor protein serine/threonine kinase activity (GO:0004675);; Molecular Function: ATP binding (GO:0005524);; Cellular Component: plasma membrane (GO:0005886);; Biological Process: protein phosphorylation (GO:0006468);; Cellular Component: integral component of membrane (GO:0016021);;	K13430|9.5e-87|cann:107847575|K13430 serine/threonine-protein kinase PBS1 [EC:2.7.11.1] | (RefSeq) serine/threonine-protein kinase PBS1	Plant-pathogen interaction (ko04626)	[T]	Signal transduction mechanisms	Protein tyrosine and serine/threonine kinase	Receptor-like serine/threonine-protein kinase ALE2 OS=Arabidopsis thaliana OX=3702 GN=ALE2 PE=1 SV=1	T	Signal transduction mechanisms	hypothetical protein GLYMA_08G193000 [Glycine max]	molecular function: catalytic activity (GO:0003824);; molecular function: signal transducer activity (GO:0004871);; molecular function: molecular transducer activity (GO:0060089);; biological process: metabolic process (GO:0008152);; biological process: cellular process (GO:0009987);; biological process: signaling (GO:0023052);; biological process: single-organism process (GO:0044699);; biologica…
Glyma.19G213900	Glyma.19G213900	0	0	0	0	0	0	1.09617	51	3.40945	155	3.84868	192	5.82701e-12	2.28829	up	--	--	--	K22376|8.5e-37|nta:107775113|K22376 E3 ubiquitin-protein ligase KCMF1 [EC:2.3.2.27] | (RefSeq) protein DEHYDRATION-INDUCED 19 homolog 4-like	--	--	--	Stress-induced protein Di19, C-terminal	Protein DEHYDRATION-INDUCED 19 homolog 2 OS=Oryza sativa subsp. japonica OX=39947 GN=DI19-2 PE=2 SV=2	S	Function unknown	uncharacterized protein LOC100527153 [Glycine max]	--
Glyma.08G200100	Glyma.08G200100	2.73461	114	0.307497	15	1.25478	58	59.1802	2316	50.0094	1940	65.0639	2773	1.4765e-11	2.25473	up	[R]	General function prediction only	Molecular Function: nutrient reservoir activity (GO:0045735);;	K20728|9.0e-46|bna:106380061|K20728 vegetative storage protein 2 | (RefSeq) vegetative storage protein 2	MAPK signaling pathway - plant (ko04016)	--	--	HAD superfamily, subfamily IIIB (Acid phosphatase)	Stem 31 kDa glycoprotein OS=Glycine max OX=3847 GN=VSPB PE=2 SV=1	R	General function prediction only	stem 31 kDa glycoprotein precursor [Glycine max]	molecular function: nutrient reservoir activity (GO:0045735)
Glyma.03G029300	Glyma.03G029300	0	0	0	0	0	0	0.916286	40	6.02238	256	8.25238	384	2.42058e-08	1.92376	up	--	--	Biological Process: intracellular protein transport (GO:0006886);; Cellular Component: integral component of membrane (GO:0016021);;	K13141|1.6e-09|csat:104745793|K13141 integrator complex subunit 4 | (RefSeq) protein SIEL-like	--	[U]	Intracellular trafficking, secretion, and vesicular transport	--	TOM1-like protein 9 OS=Arabidopsis thaliana OX=3702 GN=TOL9 PE=1 SV=1	U	Intracellular trafficking, secretion, and vesicular transport	hypothetical protein GLYMA_03G029300 [Glycine max]	biological process: localization (GO:0051179);; cellular component: membrane (GO:0016020);; cellular component: membrane part (GO:0044425)
Glyma.11G117400	Glyma.11G117400	1327.46	42738	1329.53	50171	1098.36	39073	659.445	20039	523.666	15789	440.788	14569	0.000378657	-1.16617	down	[J]	Translation, ribosomal structure and biogenesis	Molecular Function: RNA binding (GO:0003723);; Molecular Function: mRNA binding (GO:0003729);; Cellular Component: nucleus (GO:0005634);; Biological Process: mRNA processing (GO:0006397);; Biological Process: regulation of RNA metabolic process (GO:0051252);; Cellular Component: ribonucleoprotein complex (GO:1990904);;	K13195|2.3e-60|gmx:100305467|K13195 cold-inducible RNA-binding protein | (RefSeq) putative glycine-rich RNA binding protein	--	[R]	General function prediction only	RNA recognition motif. (a.k.a. RRM, RBD, or RNP domain)	Glycine-rich RNA-binding protein 7 OS=Arabidopsis thaliana OX=3702 GN=RBG7 PE=1 SV=1	R	General function prediction only	putative glycine-rich RNA binding protein [Glycine max]	molecular function: binding (GO:0005488);; cellular component: cell (GO:0005623);; cellular component: organelle (GO:0043226);; cellular component: cell part (GO:0044464);; biological process: metabolic process (GO:0008152);; biological process: cellular process (GO:0009987);; biological process: biological regulation (GO:0065007);; cellular component: macromolecular complex (GO:0032991)
Glyma.08G247100	Glyma.08G247100	0.04055	3	0.319132	19	0.640054	36	7.16534	336	3.68457	172	5.09763	260	1.31041e-07	1.87406	up	--	--	Molecular Function: transferase activity, transferring acyl groups other than amino-acyl groups (GO:0016747);;	K13264|6.8e-89|gmx:100127426|K13264 isoflavone 7-O-glucoside-6''-O-malonyltransferase [EC:2.3.1.115] | (RefSeq) IF7MaT; malonyl-CoA:isoflavone 7-O-glucoside-6''-O-malonyltransferase	Isoflavonoid biosynthesis (ko00943);; Flavone and flavonol biosynthesis (ko00944)	--	--	Transferase family	Phenolic glucoside malonyltransferase 1 OS=Arabidopsis thaliana OX=3702 GN=PMAT1 PE=1 SV=1	R	General function prediction only	hypothetical protein GLYMA_08G247100 [Glycine max]	molecular function: catalytic activity (GO:0003824)
Glyma.12G111600	Glyma.12G111600	0.05801	6	0.164026	20	0.054374	7	0.998398	95	5.68162	532	0.827139	85	0.000254239	1.46314	up	--	--	--	K00006|5.9e-19|gmx:100796897|K00006 glycerol-3-phosphate dehydrogenase (NAD+) [EC:1.1.1.8] | (RefSeq) probable glycerol-3-phosphate dehydrogenase [NAD(+)] 1, cytosolic	Glycerophospholipid metabolism (ko00564)	[C]	Energy production and conversion	--	Probable glycerol-3-phosphate dehydrogenase [NAD(+)] 2, cytosolic OS=Oryza sativa subsp. japonica OX=39947 GN=Os01g0801600 PE=2 SV=1	C	Energy production and conversion	glycerol-3-phosphate dehydrogenase [NAD(+)] GPDHC1, cytosolic isoform X2 [Glycine max]	--
Glyma.19G169800	Glyma.19G169800	0	0	0	0	0	0	12.3103	295	21.0281	500	28.4347	741	3.24366e-44	4.08702	up	--	--	Biological Process: intracellular protein transport (GO:0006886);;	K07870|2.0e-20|gmx:100782061|K07870 mitochondrial Rho GTPase 1 [EC:3.6.5.-] | (RefSeq) mitochondrial Rho GTPase 2 isoform X1	--	[U]	Intracellular trafficking, secretion, and vesicular transport	--	TOM1-like protein 9 OS=Arabidopsis thaliana OX=3702 GN=TOL9 PE=1 SV=1	U	Intracellular trafficking, secretion, and vesicular transport	hypothetical protein GLYMA_19G169800 [Glycine max]	biological process: localization (GO:0051179)
Glyma.08G249700	Glyma.08G249700	31.3198	2163	46.2665	3744	42.9868	3280	24.768	1614	14.9944	970	15.3478	1088	0.00438767	-1.06242	down	--	--	Biological Process: cellulose microfibril organization (GO:0010215);; Cellular Component: integral component of membrane (GO:0016021);; Cellular Component: anchored component of membrane (GO:0031225);;	--	--	--	--	COBRA-like protein	Protein COBRA OS=Arabidopsis thaliana OX=3702 GN=COB PE=2 SV=1	R	General function prediction only	protein COBRA-like precursor [Glycine max]	biological process: cellular process (GO:0009987);; biological process: single-organism process (GO:0044699);; biological process: cellular component organization or biogenesis (GO:0071840);; cellular component: membrane (GO:0016020);; cellular component: membrane part (GO:0044425)

## Sheet: R31 72h vs R80 72h
#ID	gene_name	R31 72h -1_FPKM	R31 72h -1_count	R31 72h -2_FPKM	R31 72h -2_count	R31 72h -3_FPKM	R31 72h -3_count	R80 72h -1_FPKM	R80 72h -1_count	R80 72h -2_FPKM	R80 72h -2_count	R80 72h -3_FPKM	R80 72h -3_count	FDR	log2FC	regulated	COG_class	COG_class_annotation	GO_annotation	KEGG_annotation	KEGG_pathway_annotation	KOG_class	KOG_class_annotation	Pfam_annotation	Swiss_Prot_annotation	eggNOG_class	eggNOG_class_annotation	NR_annotation	GO_second_level_annotation
Glyma.16G073400	Glyma.16G073400	0.302361	15	0.067868	5	0.334899	18	1.49732	67	2.51603	115	8.94615	381	8.94e-08	1.8658	up	--	--	--	K07904|4.4e-11|crb:17879594|K07904 Ras-related protein Rab-11A | (RefSeq) LOW QUALITY PROTEIN: ras and EF-hand domain-containing protein	Endocytosis (ko04144)	--	--	Protein of unknown function (DUF1645)	--	S	Function unknown	hypothetical protein GLYMA_16G073400 [Glycine max]	--
Glyma.04G210200	Glyma.04G210200	6.42752	572	4.9014	520	5.0585	485	11.6638	932	10.6097	865	11.7994	903	4.04117e-05	1.05727	up	--	--	Cellular Component: ESCRT III complex (GO:0000815);; Cellular Component: multivesicular body (GO:0005771);; Biological Process: vesicle budding from membrane (GO:0006900);; Biological Process: late endosome to vacuole transport via multivesicular body sorting pathway (GO:0032511);;	K12195|7.3e-105|gmx:100775459|K12195 charged multivesicular body protein 6 | (RefSeq) vacuolar protein sorting-associated protein 20 homolog 2	Endocytosis (ko04144)	[R]	General function prediction only	Snf7	Vacuolar protein sorting-associated protein 20 homolog 1 OS=Arabidopsis thaliana OX=3702 GN=VPS20.1 PE=1 SV=1	U	Intracellular trafficking, secretion, and vesicular transport	vacuolar protein sorting-associated protein 20 homolog 2 [Glycine max]	cellular component: cell (GO:0005623);; cellular component: membrane (GO:0016020);; cellular component: macromolecular complex (GO:0032991);; cellular component: organelle (GO:0043226);; cellular component: organelle part (GO:0044422);; cellular component: membrane part (GO:0044425);; cellular component: cell part (GO:0044464);; biological process: cellular process (GO:0009987);; biological proce…
Glyma.08G288000	Glyma.08G288000	0.246939	20	0.361731	35	0.776509	67	1.67771	121	1.59234	117	1.65528	114	0.004665	1.2039	up	[C]	Energy production and conversion	Molecular Function: aldehyde dehydrogenase (NAD) activity (GO:0004029);;	K00128|2.5e-312|gmx:100811891|K00128 aldehyde dehydrogenase (NAD+) [EC:1.2.1.3] | (RefSeq) aldehyde dehydrogenase family 2 member B7, mitochondrial	Glycolysis / Gluconeogenesis (ko00010);; Ascorbate and aldarate metabolism (ko00053);; Fatty acid degradation (ko00071);; Valine, leucine and isoleucine degradation (ko00280);; Lysine degradation (ko00310);; Arginine and proline metabolism (ko00330);; Histidine metabolism (ko00340);; Tryptophan metabolism (ko00380);; beta-Alanine metabolism (ko00410);; Glycerolipid metabolism (ko00561);; Pyruvate…	[C]	Energy production and conversion	Aldehyde dehydrogenase family	Aldehyde dehydrogenase family 2 member B4, mitochondrial OS=Arabidopsis thaliana OX=3702 GN=ALDH2B4 PE=1 SV=1	C	Energy production and conversion	aldehyde dehydrogenase family 2 member B5, mitochondrial [Glycine max]	molecular function: catalytic activity (GO:0003824);; biological process: metabolic process (GO:0008152);; biological process: single-organism process (GO:0044699)
Glyma.13G003300	Glyma.13G003300	8.14587	147	8.13415	177	3.48139	69	12.8893	212	13.1412	216	26.7908	416	0.00842896	1.09983	up	--	--	Cellular Component: plasma membrane (GO:0005886);;	--	--	--	--	Cysteine-rich TM module stress tolerance	--	--	--	hypothetical protein GLYMA_13G003300 [Glycine max]	cellular component: cell (GO:0005623);; cellular component: membrane (GO:0016020);; cellular component: cell part (GO:0044464)
Glyma.18G241700	Glyma.18G241700	7.88503	319	1.40712	68	3.67323	160	0.898075	33	0.508251	19	0.949866	33	0.00722804	-1.19861	down	--	--	Cellular Component: chloroplast thylakoid membrane (GO:0009535);; Cellular Component: photosystem I reaction center (GO:0009538);; Biological Process: photosynthesis (GO:0015979);; Cellular Component: integral component of membrane (GO:0016021);;	K02699|3.7e-117|gmx:100500317|K02699 photosystem I subunit XI | (RefSeq) uncharacterized protein LOC100500317	Photosynthesis (ko00195)	--	--	Photosystem I reaction centre subunit XI	Photosystem I reaction center subunit XI, chloroplastic OS=Cucumis sativus OX=3659 GN=PSAL PE=2 SV=1	G	Carbohydrate transport and metabolism	uncharacterized protein LOC100500317 [Glycine max]	cellular component: cell (GO:0005623);; cellular component: membrane (GO:0016020);; cellular component: organelle (GO:0043226);; cellular component: organelle part (GO:0044422);; cellular component: cell part (GO:0044464);; cellular component: macromolecular complex (GO:0032991);; cellular component: membrane part (GO:0044425);; biological process: metabolic process (GO:0008152);; biological proc…
Glyma.05G130300	Glyma.05G130300	14.8216	792	6.04195	372	16.3429	903	3.45353	202	1.65722	115	3.24867	185	0.004665	-1.13913	down	[K]	Transcription	Molecular Function: nucleic acid binding (GO:0003676);; Biological Process: transcription, DNA-templated (GO:0006351);;	K03015|4.5e-86|cam:101489651|K03015 DNA-directed RNA polymerase II subunit RPB7 | (RefSeq) DNA-directed RNA polymerase II subunit RPB7	RNA polymerase (ko03020)	[K]	Transcription	S1 RNA binding domain	DNA-directed RNA polymerase II subunit RPB7 OS=Glycine max OX=3847 PE=2 SV=1	K	Transcription	hypothetical protein GLYMA_05G130300 [Glycine max]	molecular function: binding (GO:0005488);; biological process: metabolic process (GO:0008152);; biological process: cellular process (GO:0009987)
Glyma.18G240600	Glyma.18G240600	7.04696	821	5.67094	786	6.7312	844	1.89196	198	2.50332	267	2.28563	229	2.13444e-05	-1.16117	down	--	--	Molecular Function: protein kinase activity (GO:0004672);; Molecular Function: ATP binding (GO:0005524);;	K08876|0.0e+00|gmx:100782748|K08876 SCY1-like protein 1 | (RefSeq) N-terminal kinase-like protein	--	[R]	General function prediction only	HEAT repeat	--	T	Signal transduction mechanisms	N-terminal kinase-like protein [Glycine max]	molecular function: catalytic activity (GO:0003824);; biological process: metabolic process (GO:0008152);; biological process: cellular process (GO:0009987);; molecular function: binding (GO:0005488)
Glyma.19G263500	Glyma.19G263500	2.11697	261	2.47195	363	1.91413	254	18.3959	2033	23.4318	2641	19.9882	2116	7.83746e-52	2.9905	up	[P]	Inorganic ion transport and metabolism	Cellular Component: integral component of membrane (GO:0016021);;	K21866|0.0e+00|gmx:732613|K21866 ion channel POLLUX/CASTOR | (RefSeq) ion channel CASTOR isoform X1	--	--	--	Castor and Pollux, part of voltage-gated ion channel	Ion channel CASTOR OS=Lotus japonicus OX=34305 GN=CASTOR PE=1 SV=1	S	Function unknown	ion channel CASTOR isoform X1 [Glycine max]	cellular component: membrane (GO:0016020);; cellular component: membrane part (GO:0044425)
Glyma.08G342800	Glyma.08G342800	1.04627	18	0.375364	8	0.599009	12	3.87003	60	3.85056	61	3.22194	48	0.00119794	1.33377	up	--	--	--	K13963|1.9e-08|vra:111242705|K13963 serpin B | (RefSeq) uncharacterized protein LOC111242705	--	--	--	FAR1 DNA-binding domain	Protein FAR1-RELATED SEQUENCE 5 OS=Arabidopsis thaliana OX=3702 GN=FRS5 PE=1 SV=1	S	Function unknown	hypothetical protein GLYMA_08G342800 [Glycine max]	--
Glyma.19G214400	Glyma.19G214400	0	0	0	0	0	0	2.08632	62	1.52345	46	1.69645	48	8.76486e-11	2.15825	up	--	--	--	--	--	--	--	--	--	--	--	hypothetical protein GLYMA_19G214400 [Glycine max]	--
Glyma.08G252900	Glyma.08G252900	1.43864	157	1.41562	184	1.44574	169	2.77753	271	5.01628	499	2.94434	276	0.000451879	1.15818	up	--	--	Cellular Component: cytoplasm (GO:0005737);; Cellular Component: endosome (GO:0005768);; Cellular Component: Golgi apparatus (GO:0005794);; Cellular Component: trans-Golgi network (GO:0005802);; Biological Process: fucose metabolic process (GO:0006004);; Molecular Function: transferase activity, transferring glycosyl groups (GO:0016757);;	K23280|6.7e-40|nsy:104226425|K23280 rhamnogalacturonan I rhamnosyltransferase [EC:2.4.1.351] | (RefSeq) uncharacterized protein At1g04910	--	--	--	GDP-fucose protein O-fucosyltransferase	O-fucosyltransferase 27 OS=Arabidopsis thaliana OX=3702 GN=OFUT27 PE=2 SV=1	S	Function unknown	O-fucosyltransferase 27 isoform X1 [Glycine max]	cellular component: cell (GO:0005623);; cellular component: cell part (GO:0044464);; cellular component: organelle (GO:0043226);; cellular component: organelle part (GO:0044422);; biological process: metabolic process (GO:0008152);; biological process: single-organism process (GO:0044699);; molecular function: catalytic activity (GO:0003824)
Glyma.08G285700	Glyma.08G285700	2.15681	165	2.3088	211	1.5698	130	5.30345	365	5.29401	371	4.85896	320	2.40509e-06	1.27114	up	[H]	Coenzyme transport and metabolism	Molecular Function: pantothenate kinase activity (GO:0004594);; Molecular Function: ATP binding (GO:0005524);; Cellular Component: nucleus (GO:0005634);; Cellular Component: cytosol (GO:0005829);; Biological Process: coenzyme A biosynthetic process (GO:0015937);;	K09680|5.9e-223|gmx:100808162|K09680 type II pantothenate kinase [EC:2.7.1.33] | (RefSeq) pantothenate kinase 1	Pantothenate and CoA biosynthesis (ko00770)	[H]	Coenzyme transport and metabolism	Fumble	Pantothenate kinase 2 OS=Oryza sativa subsp. japonica OX=39947 GN=Os09g0533100 PE=2 SV=2	H	Coenzyme transport and metabolism	hypothetical protein GLYMA_08G285700 [Glycine max]	molecular function: catalytic activity (GO:0003824);; biological process: metabolic process (GO:0008152);; biological process: cellular process (GO:0009987);; molecular function: binding (GO:0005488);; cellular component: cell (GO:0005623);; cellular component: organelle (GO:0043226);; cellular component: cell part (GO:0044464);; biological process: single-organism process (GO:0044699)
Glyma.19G206200	Glyma.19G206200	35.3488	2165	27.7591	2023	29.7982	1963	14.8644	817	11.5941	650	10.6842	563	0.000185584	-1.00389	down	[P]	Inorganic ion transport and metabolism	Molecular Function: N,N-dimethylaniline monooxygenase activity (GO:0004499);; Molecular Function: flavin adenine dinucleotide binding (GO:0050660);; Molecular Function: NADP binding (GO:0050661);;	K11816|8.5e-229|gmx:100777958|K11816 indole-3-pyruvate monooxygenase [EC:1.14.13.168] | (RefSeq) uncharacterized protein LOC100777958	Tryptophan metabolism (ko00380)	[Q]	Secondary metabolites biosynthesis, transport and catabolism	Flavin-binding monooxygenase-like	Probable indole-3-pyruvate monooxygenase YUCCA10 OS=Arabidopsis thaliana OX=3702 GN=YUC10 PE=2 SV=1	Q	Secondary metabolites biosynthesis, transport and catabolism	uncharacterized protein LOC100777958 [Glycine max]	molecular function: catalytic activity (GO:0003824);; biological process: metabolic process (GO:0008152);; biological process: single-organism process (GO:0044699);; molecular function: binding (GO:0005488)
Glyma.U021700	Glyma.U021700	0.019801	5	0.152817	37	0.039953	9	0.397564	73	0.40779	76	0.499596	88	0.00107531	1.34501	up	--	--	--	--	--	--	--	--	--	S	Function unknown	hypothetical protein GLYMA_U021700 [Glycine max]	--
Glyma.18G220700	Glyma.18G220700	27.0035	2096	8.49546	787	30.2957	2537	5.03794	352	7.14287	509	7.27261	487	0.00690133	-1.11375	down	--	--	Cellular Component: integral component of membrane (GO:0016021);;	K23325|1.6e-249|gmx:100306508|K23325 transducin beta-like protein 2 | (RefSeq) transducin beta-like protein 2	--	[R]	General function prediction only	WD domain, G-beta repeat	--	R	General function prediction only	transducin beta-like protein 2 [Glycine max]	cellular component: membrane (GO:0016020);; cellular component: membrane part (GO:0044425)
Glyma.03G015500	Glyma.03G015500	41.225	1460	33.3169	1405	36.9793	1409	154.856	4923	82.78	2684	122.394	3728	7.95649e-10	1.54216	up	--	--	Molecular Function: acyl-CoA hydrolase activity (GO:0047617);;	K17362|6.6e-96|gmx:100788965|K17362 acyl-coenzyme A thioesterase 13 [EC:3.1.2.-] | (RefSeq) uncharacterized protein LOC100788965	--	[R]	General function prediction only	Thioesterase superfamily	--	R	General function prediction only	uncharacterized protein LOC100788965 [Glycine max]	molecular function: catalytic activity (GO:0003824)
Glyma.19G198600	Glyma.19G198600	7.05158	270	6.36357	290	4.15723	171	0.220471	8	1.06761	38	0.485665	16	3.05738e-08	-1.85845	down	--	--	Cellular Component: plasmodesma (GO:0009506);; Cellular Component: integral component of membrane (GO:0016021);; Cellular Component: anchored component of plasma membrane (GO:0046658);;	--	--	--	--	Late embryogenesis abundant protein	NDR1/HIN1-like protein 10 OS=Arabidopsis thaliana OX=3702 GN=NHL10 PE=2 SV=1	S	Function unknown	putative syntaxin-24 [Glycine max]	cellular component: cell junction (GO:0030054);; cellular component: membrane (GO:0016020);; cellular component: membrane part (GO:0044425);; cellular component: cell (GO:0005623);; cellular component: cell part (GO:0044464)
Glyma.01G128700	Glyma.01G128700	2.15975	530	8.30814	2414	4.24223	1116	1.79496	395	1.4282	321	1.29156	273	0.0087123	-1.07585	down	--	--	Molecular Function: actin binding (GO:0003779);; Cellular Component: cytoplasm (GO:0005737);; Cellular Component: cytoskeleton (GO:0005856);; Biological Process: actin cytoskeleton organization (GO:0030036);;	K01595|8.9e-65|pda:103701209|K01595 phosphoenolpyruvate carboxylase [EC:4.1.1.31] | (RefSeq) SCAR-like protein 2	Pyruvate metabolism (ko00620);; Carbon fixation in photosynthetic organisms (ko00710);; Carbon metabolism (ko01200)	--	--	--	Protein SCAR2 OS=Arabidopsis thaliana OX=3702 GN=SCAR2 PE=1 SV=1	S	Function unknown	protein SCAR2 [Glycine max]	molecular function: binding (GO:0005488);; cellular component: cell (GO:0005623);; cellular component: cell part (GO:0044464);; cellular component: organelle (GO:0043226);; biological process: cellular process (GO:0009987);; biological process: single-organism process (GO:0044699);; biological process: cellular component organization or biogenesis (GO:0071840)
Glyma.08G069400	Glyma.08G069400	1.47635	251	3.25968	658	2.33884	427	0.671632	103	0.759853	118	0.356233	52	0.000267593	-1.29522	down	[EQ]	Amino acid transport and metabolism;; Secondary metabolites biosynthesis, transport and catabolism	Cellular Component: cytosol (GO:0005829);; Biological Process: glutathione metabolic process (GO:0006749);; Molecular Function: 5-oxoprolinase (ATP-hydrolyzing) activity (GO:0017168);;	K01469|0.0e+00|gmx:100817414|K01469 5-oxoprolinase (ATP-hydrolysing) [EC:3.5.2.9] | (RefSeq) 5-oxoprolinase	Glutathione metabolism (ko00480)	[E]	Amino acid transport and metabolism	Hydantoinase B/oxoprolinase	5-oxoprolinase OS=Arabidopsis thaliana OX=3702 GN=OXP1 PE=1 SV=1	E	Amino acid transport and metabolism	5-oxoprolinase [Glycine max]	cellular component: cell (GO:0005623);; cellular component: cell part (GO:0044464);; biological process: metabolic process (GO:0008152);; biological process: cellular process (GO:0009987);; molecular function: catalytic activity (GO:0003824)
Glyma.08G000800	Glyma.08G000800	0.168664	14	0.805149	76	0.387531	33	2.21866	157	1.64004	118	1.31138	89	0.00542836	1.20866	up	[V]	Defense mechanisms	Molecular Function: ATP binding (GO:0005524);; Cellular Component: plasma membrane (GO:0005886);; Cellular Component: integral component of membrane (GO:0016021);; Molecular Function: ATPase activity (GO:0016887);; Molecular Function: ATPase activity, coupled to transmembrane movement of substances (GO:0042626);; Biological Process: transmembrane transport (GO:0055085);;	K05681|4.7e-280|gmx:100818395|K05681 ATP-binding cassette, subfamily G (WHITE), member 2 | (RefSeq) ABC transporter G family member 5	ABC transporters (ko02010)	[Q]	Secondary metabolites biosynthesis, transport and catabolism	ABC-2 type transporter	ABC transporter G family member 5 OS=Arabidopsis thaliana OX=3702 GN=ABCG5 PE=2 SV=1	Q	Secondary metabolites biosynthesis, transport and catabolism	ABC transporter G family member 5 [Glycine max]	molecular function: binding (GO:0005488);; cellular component: cell (GO:0005623);; cellular component: membrane (GO:0016020);; cellular component: cell part (GO:0044464);; cellular component: membrane part (GO:0044425);; molecular function: catalytic activity (GO:0003824);; molecular function: transporter activity (GO:0005215);; biological process: localization (GO:0051179)
Glyma.19G178100	Glyma.19G178100	29.9359	1996	14.4024	1143	26.6574	1912	6.9554	417	5.29835	324	6.94128	398	5.87659e-06	-1.36148	down	[J]	Translation, ribosomal structure and biogenesis	Molecular Function: RNA binding (GO:0003723);; Molecular Function: structural constituent of ribosome (GO:0003735);; Biological Process: translation (GO:0006412);; Cellular Component: cytosolic large ribosomal subunit (GO:0022625);;	K02930|5.7e-242|gmx:100796712|K02930 large subunit ribosomal protein L4e | (RefSeq) 60S ribosomal protein L4	Ribosome (ko03010)	[A]	RNA processing and modification	Ribosomal protein L4/L1 family	60S ribosomal protein L4 OS=Prunus armeniaca OX=36596 GN=RPL4 PE=2 SV=1	J	Translation, ribosomal structure and biogenesis	60S ribosomal protein L4 [Glycine max]	molecular function: binding (GO:0005488);; molecular function: structural molecule activity (GO:0005198);; biological process: metabolic process (GO:0008152);; biological process: cellular process (GO:0009987);; cellular component: cell (GO:0005623);; cellular component: macromolecular complex (GO:0032991);; cellular component: organelle (GO:0043226);; cellular component: organelle part (GO:00444…
Glyma.16G039800	Glyma.16G039800	180.73	13942	164.077	15064	276.726	22963	42.9224	2972	98.4306	6950	46.8571	3109	0.000731196	-1.1841	down	--	--	--	--	--	--	--	--	--	--	--	myb-like protein X isoform X1 [Glycine max]	--
Glyma.15G003000	Glyma.15G003000	0	0	0	0	0	0	1.64573	55	1.20511	40	1.23705	40	6.55732e-09	1.96542	up	--	--	--	--	--	--	--	Domain of unknown function (DUF4535)	--	S	Function unknown	uncharacterized protein LOC100799450 [Glycine max]	--
Glyma.08G286000	Glyma.08G286000	0.862189	60	0.695505	57	0.464095	35	2.66387	164	4.51222	284	2.37919	141	1.62556e-07	1.67604	up	--	--	Cellular Component: U2-type spliceosomal complex (GO:0005684);; Biological Process: snoRNA splicing (GO:0034247);; Molecular Function: metal ion binding (GO:0046872);;	K13127|3.6e-150|pvu:PHAVU_010G084000g|K13127 RING finger protein 113A | (RefSeq) hypothetical protein	--	[O]	Posttranslational modification, protein turnover, chaperones	Zinc finger, C3HC4 type (RING finger)	Zinc finger CCCH domain-containing protein 1 OS=Arabidopsis thaliana OX=3702 GN=At1g01350 PE=2 SV=2	O	Posttranslational modification, protein turnover, chaperones	hypothetical protein GLYMA_08G286000 [Glycine max]	cellular component: cell (GO:0005623);; cellular component: macromolecular complex (GO:0032991);; cellular component: organelle (GO:0043226);; cellular component: organelle part (GO:0044422);; cellular component: cell part (GO:0044464);; biological process: metabolic process (GO:0008152);; biological process: cellular process (GO:0009987);; molecular function: binding (GO:0005488)
Glyma.01G095000	Glyma.01G095000	32.5587	1720	45.7404	2875	28.3036	1608	85.093	4033	70.3448	3400	59.156	2686	0.000226257	1.01389	up	--	--	Molecular Function: endopeptidase inhibitor activity (GO:0004866);;	--	--	--	--	Trypsin and protease inhibitor	Kunitz-type trypsin inhibitor KTI1 OS=Glycine max OX=3847 GN=KTI1 PE=2 SV=1	--	--	kunitz-type trypsin inhibitor KTI1 precursor [Glycine max]	molecular function: molecular function regulator (GO:0098772);; biological process: biological regulation (GO:0065007)
Glyma.08G287800	Glyma.08G287800	7.15253	400	10.5549	703	5.16907	311	1.45253	73	1.95891	101	3.00276	145	0.000791244	-1.20518	down	--	--	Molecular Function: cysteine-type peptidase activity (GO:0008234);;	K16287|1.1e-175|gmx:100790705|K16287 ubiquitin-like-specific protease 1C/D [EC:3.4.22.68] | (RefSeq) ubiquitin-like-specific protease 1D	--	[O]	Posttranslational modification, protein turnover, chaperones	Ulp1 protease family, C-terminal catalytic domain	Ubiquitin-like-specific protease 1D OS=Arabidopsis thaliana OX=3702 GN=ULP1D PE=1 SV=1	O	Posttranslational modification, protein turnover, chaperones	hypothetical protein GLYMA_08G287800 [Glycine max]	molecular function: catalytic activity (GO:0003824);; biological process: metabolic process (GO:0008152)
Glyma.14G216100	Glyma.14G216100	13.8087	1189	22.9499	2361	25.7566	2388	4.54466	353	4.34506	342	4.58502	342	8.02351e-11	-1.67693	down	[T]	Signal transduction mechanisms	Molecular Function: transmembrane receptor protein serine/threonine kinase activity (GO:0004675);; Molecular Function: ATP binding (GO:0005524);; Cellular Component: plasma membrane (GO:0005886);; Biological Process: protein phosphorylation (GO:0006468);;	K13430|5.6e-55|mtr:MTR_7g083500|K13430 serine/threonine-protein kinase PBS1 [EC:2.7.11.1] | (RefSeq) receptor Serine/Threonine kinase	Plant-pathogen interaction (ko04626)	[T]	Signal transduction mechanisms	Protein kinase domain	Proline-rich receptor-like protein kinase PERK13 OS=Arabidopsis thaliana OX=3702 GN=PERK13 PE=1 SV=1	T	Signal transduction mechanisms	probable serine/threonine-protein kinase PBL7 [Glycine max]	molecular function: catalytic activity (GO:0003824);; molecular function: signal transducer activity (GO:0004871);; molecular function: molecular transducer activity (GO:0060089);; biological process: metabolic process (GO:0008152);; biological process: cellular process (GO:0009987);; biological process: signaling (GO:0023052);; biological process: single-organism process (GO:0044699);; biologica…
Glyma.19G250600	Glyma.19G250600	13.8998	2482	27.1915	5777	18.6623	3584	1.09335	176	1.38274	226	1.41111	217	2.23457e-40	-3.08092	down	--	--	Molecular Function: RNA 7-methylguanosine cap binding (GO:0000340);; Biological Process: cell morphogenesis (GO:0000902);; Biological Process: regulation of translation (GO:0006417);; Biological Process: regulation of actin filament polymerization (GO:0030833);; Cellular Component: SCAR complex (GO:0031209);; Molecular Function: Rac GTPase binding (GO:0048365);;	K05749|0.0e+00|gmx:100775991|K05749 cytoplasmic FMR1 interacting protein | (RefSeq) protein PIR isoform X1	RNA transport (ko03013)	[R]	General function prediction only	Cytoplasmic Fragile-X interacting family	Protein PIR OS=Arabidopsis thaliana OX=3702 GN=PIR PE=1 SV=2	R	General function prediction only	protein PIR isoform X1 [Glycine max]	molecular function: binding (GO:0005488);; biological process: cellular process (GO:0009987);; biological process: developmental process (GO:0032502);; biological process: single-organism process (GO:0044699);; biological process: cellular component organization or biogenesis (GO:0071840);; biological process: biological regulation (GO:0065007);; cellular component: cell (GO:0005623);; cellular c…
Glyma.04G074100	Glyma.04G074100	0.930235	42	1.02694	55	0.84606	41	3.28329	131	2.17743	89	3.64002	139	0.000365106	1.29399	up	--	--	Cellular Component: integral component of membrane (GO:0016021);;	--	--	--	--	Protein of unknown function (DUF1218)	--	S	Function unknown	uncharacterized protein LOC100781708 [Glycine max]	cellular component: membrane (GO:0016020);; cellular component: membrane part (GO:0044425)
Glyma.19G178600	Glyma.19G178600	2.32075	267	2.00408	276	1.59627	199	11.0907	1146	9.30856	979	10.6442	1036	7.85713e-25	2.19434	up	[L]	Replication, recombination and repair	Biological Process: double-strand break repair via homologous recombination (GO:0000724);; Molecular Function: DNA replication origin binding (GO:0003688);; Molecular Function: single-stranded DNA binding (GO:0003697);; Molecular Function: ATP binding (GO:0005524);; Cellular Component: nucleus (GO:0005634);; Biological Process: DNA replication initiation (GO:0006270);; Biological Process: male me…	K10737|0.0e+00|gmx:100784549|K10737 DNA helicase MCM8 [EC:3.6.4.12] | (RefSeq) probable DNA helicase MCM8 isoform X1	--	[L]	Replication, recombination and repair	MCM P-loop domain	Probable DNA helicase MCM8 OS=Arabidopsis thaliana OX=3702 GN=MCM8 PE=2 SV=2	L	Replication, recombination and repair	hypothetical protein GLYMA_19G178600 [Glycine max]	biological process: metabolic process (GO:0008152);; biological process: cellular process (GO:0009987);; biological process: response to stimulus (GO:0050896);; molecular function: binding (GO:0005488);; cellular component: cell (GO:0005623);; cellular component: organelle (GO:0043226);; cellular component: cell part (GO:0044464);; biological process: reproduction (GO:0000003);; biological proces…
Glyma.19G190800	Glyma.19G190800	3.92282	239	2.03276	145	3.44952	227	9.54783	506	7.72041	432	8.42442	436	9.70413e-05	1.24088	up	[O]	Posttranslational modification, protein turnover, chaperones	Cellular Component: cytoplasm (GO:0005737);; Molecular Function: thioredoxin peroxidase activity (GO:0008379);; Biological Process: cellular response to oxidative stress (GO:0034599);; Biological Process: hydrogen peroxide catabolic process (GO:0042744);; Biological Process: cell redox homeostasis (GO:0045454);;	K24140|2.3e-50|spen:107026200|K24140 glutaredoxin-dependent peroxiredoxin [EC:1.11.1.25] | (RefSeq) peroxiredoxin-2B	--	[O]	Posttranslational modification, protein turnover, chaperones	Redoxin	Peroxiredoxin-2E, chloroplastic OS=Arabidopsis thaliana OX=3702 GN=PRXIIE PE=1 SV=2	O	Posttranslational modification, protein turnover, chaperones	peroxiredoxin-2E, chloroplastic [Glycine max]	cellular component: cell (GO:0005623);; cellular component: cell part (GO:0044464);; molecular function: catalytic activity (GO:0003824);; molecular function: antioxidant activity (GO:0016209);; biological process: metabolic process (GO:0008152);; biological process: cellular process (GO:0009987);; biological process: single-organism process (GO:0044699);; biological process: response to stimulus…
Glyma.08G280100	Glyma.08G280100	0	0	0	0	0	0	5.75408	60	9.74219	103	6.43461	64	8.69473e-16	2.57886	up	--	--	Biological Process: vacuolar acidification (GO:0007035);; Cellular Component: RAVE complex (GO:0043291);;	--	--	[R]	General function prediction only	RAVE protein 1 C terminal	--	R	General function prediction only	dmX-like protein 1 [Glycine max]	biological process: cellular process (GO:0009987);; biological process: single-organism process (GO:0044699);; biological process: biological regulation (GO:0065007);; cellular component: cell (GO:0005623);; cellular component: macromolecular complex (GO:0032991);; cellular component: cell part (GO:0044464)
Glyma.16G084100	Glyma.16G084100	1.6839	179	1.49133	189	0.378465	44	0.193731	19	0.127401	13	0.298283	28	0.00901626	-1.1782	down	--	--	Cellular Component: exocyst (GO:0000145);; Biological Process: vesicle docking involved in exocytosis (GO:0006904);;	K19985|0.0e+00|gmx:100796988|K19985 exocyst complex component 6 | (RefSeq) exocyst complex component SEC15A	--	[U]	Intracellular trafficking, secretion, and vesicular transport	Exocyst complex subunit Sec15-like	Exocyst complex component SEC15A OS=Arabidopsis thaliana OX=3702 GN=SEC15A PE=3 SV=2	U	Intracellular trafficking, secretion, and vesicular transport	exocyst complex component SEC15A [Glycine max]	cellular component: cell (GO:0005623);; cellular component: macromolecular complex (GO:0032991);; cellular component: cell part (GO:0044464);; biological process: cellular process (GO:0009987);; biological process: single-organism process (GO:0044699);; biological process: localization (GO:0051179)
Glyma.08G305500	Glyma.08G305500	10.2576	797	11.0368	1020	5.4519	456	58.982	4110	52.1423	3705	49.9549	3335	7.89134e-24	2.31239	up	[H]	Coenzyme transport and metabolism	Molecular Function: catalytic activity (GO:0003824);; Cellular Component: cytoplasm (GO:0005737);; Cellular Component: actin filament (GO:0005884);; Cellular Component: integral component of membrane (GO:0016021);; Cellular Component: actin filament bundle (GO:0032432);; Molecular Function: actin filament binding (GO:0051015);; Biological Process: actin filament bundle assembly (GO:0051017);; Bio…	K17275|2.5e-87|gmx:100794850|K17275 plastin-1 | (RefSeq) fimbrin-1 isoform X1	--	[Z]	Cytoskeleton	Calponin homology (CH) domain	Fimbrin-5 OS=Arabidopsis thaliana OX=3702 GN=FIM5 PE=1 SV=1	Z	Cytoskeleton	hypothetical protein GLYMA_08G305500 [Glycine max]	molecular function: catalytic activity (GO:0003824);; cellular component: cell (GO:0005623);; cellular component: cell part (GO:0044464);; cellular component: organelle (GO:0043226);; cellular component: organelle part (GO:0044422);; cellular component: supramolecular complex (GO:0099080);; cellular component: membrane (GO:0016020);; cellular component: membrane part (GO:0044425);; molecular func…
Glyma.19G210400	Glyma.19G210400	30.3631	605	15.6921	372	28.0106	600	6.43366	115	8.94121	163	4.2587	73	0.000266799	-1.28055	down	--	--	Biological Process: spliceosomal snRNP assembly (GO:0000387);; Cellular Component: P-body (GO:0000932);; Biological Process: nuclear-transcribed mRNA catabolic process (GO:0000956);; Molecular Function: RNA binding (GO:0003723);; Cellular Component: spliceosomal complex (GO:0005681);; Cellular Component: U6 snRNP (GO:0005688);; Molecular Function: U6 snRNA binding (GO:0017070);; Biological Proces…	K12623|5.3e-63|vra:106757211|K12623 U6 snRNA-associated Sm-like protein LSm4 | (RefSeq) U6 snRNA-associated Sm-like protein LSm2 isoform X1	RNA degradation (ko03018);; Spliceosome (ko03040)	[A]	RNA processing and modification	LSM domain	Sm-like protein LSM4 OS=Arabidopsis thaliana OX=3702 GN=LSM4 PE=1 SV=1	A	RNA processing and modification	hypothetical protein GLYMA_19G210400 [Glycine max]	biological process: cellular process (GO:0009987);; biological process: cellular component organization or biogenesis (GO:0071840);; cellular component: cell (GO:0005623);; cellular component: macromolecular complex (GO:0032991);; cellular component: organelle (GO:0043226);; cellular component: cell part (GO:0044464);; biological process: metabolic process (GO:0008152);; biological process: biolo…
Glyma.08G291600	Glyma.08G291600	0.199082	21	0.33672	41	0.268396	30	1.12793	102	1.35957	126	1.43518	125	4.83256e-07	1.65018	up	[T]	Signal transduction mechanisms	Molecular Function: acid phosphatase activity (GO:0003993);; Molecular Function: metal ion binding (GO:0046872);;	K22390|0.0e+00|gmx:100779640|K22390 acid phosphatase type 7 | (RefSeq) probable inactive purple acid phosphatase 1	--	[G]	Carbohydrate transport and metabolism	Fn3-like domain from Purple Acid Phosphatase	Probable inactive purple acid phosphatase 1 OS=Arabidopsis thaliana OX=3702 GN=PAP1 PE=2 SV=1	G	Carbohydrate transport and metabolism	probable inactive purple acid phosphatase 1 [Glycine max]	molecular function: catalytic activity (GO:0003824);; biological process: metabolic process (GO:0008152);; biological process: cellular process (GO:0009987);; molecular function: binding (GO:0005488)
Glyma.08G293000	Glyma.08G293000	0.539766	69	0.537815	82	0.326344	45	1.61822	186	1.48246	174	1.62663	179	2.17082e-06	1.46078	up	--	--	Cellular Component: histone deacetylase complex (GO:0000118);; Biological Process: negative regulation of transcription from RNA polymerase II promoter (GO:0000122);; Cellular Component: chromatin (GO:0000785);; Molecular Function: transcription corepressor activity (GO:0003714);; Biological Process: histone deacetylation (GO:0016575);;	K11644|0.0e+00|gmx:106799801|K11644 paired amphipathic helix protein Sin3a | (RefSeq) paired amphipathic helix protein Sin3-like 3 isoform X1	--	[B]	Chromatin structure and dynamics	Sin3 family co-repressor	Paired amphipathic helix protein Sin3-like 3 OS=Arabidopsis thaliana OX=3702 GN=SNL3 PE=1 SV=3	B	Chromatin structure and dynamics	paired amphipathic helix protein Sin3-like 3 isoform X1 [Glycine max]	cellular component: cell (GO:0005623);; cellular component: membrane-enclosed lumen (GO:0031974);; cellular component: macromolecular complex (GO:0032991);; cellular component: organelle (GO:0043226);; cellular component: organelle part (GO:0044422);; cellular component: cell part (GO:0044464);; biological process: biological regulation (GO:0065007);; molecular function: transcription factor acti…
Glyma.03G045000	Glyma.03G045000	2.87801	360	2.24882	335	3.5741	481	0.711581	80	0.999053	115	0.322607	35	0.00024616	-1.33559	down	--	--	--	K12818|3.7e-49|mtr:MTR_0267s0070|K12818 ATP-dependent RNA helicase DHX8/PRP22 [EC:3.6.4.13] | (RefSeq) NB-ARC domain disease resistance protein, putative	Spliceosome (ko03040)	[T]	Signal transduction mechanisms	Leucine Rich repeats (2 copies)	Probable disease resistance protein RF9 OS=Arabidopsis thaliana OX=3702 GN=RF9 PE=2 SV=1	T	Signal transduction mechanisms	hypothetical protein GLYMA_03G045000 [Glycine max]	--
Glycine_max_newGene_4389	--	0	0	0	0	0	0	8.74971	326	7.66898	250	10.7283	394	2.43164e-58	4.52236	up	--	--	Biological Process: carbohydrate transport (GO:0008643);; Cellular Component: integral component of membrane (GO:0016021);; Biological Process: transmembrane transport (GO:0055085);;	K19026|1.3e-43|nta:107760795|K19026 spatacsin | (RefSeq) uncharacterized LOC107760795	--	[R]	General function prediction only	Reverse transcriptase (RNA-dependent DNA polymerase)	--	--	--	UDP-galactose/UDP-glucose transporter 5 [Glycine soja]	biological process: single-organism process (GO:0044699);; biological process: localization (GO:0051179);; cellular component: membrane (GO:0016020);; cellular component: membrane part (GO:0044425)
Glyma.19G245200	Glyma.19G245200	0.090965	5	0.064778	4	0.16054	9	1.4362	67	1.32987	64	1.40636	63	3.05738e-08	1.90848	up	--	--	Cellular Component: nucleus (GO:0005634);; Biological Process: regulation of transcription, DNA-templated (GO:0006355);; Biological Process: auxin-activated signaling pathway (GO:0009734);;	K14484|1.1e-127|gmx:100803986|K14484 auxin-responsive protein IAA | (RefSeq) auxin-responsive protein IAA16	Plant hormone signal transduction (ko04075)	--	--	AUX/IAA family	Auxin-responsive protein IAA16 OS=Arabidopsis thaliana OX=3702 GN=IAA16 PE=1 SV=1	K	Transcription	auxin-responsive protein IAA16 [Glycine max]	cellular component: cell (GO:0005623);; cellular component: organelle (GO:0043226);; cellular component: cell part (GO:0044464);; biological process: biological regulation (GO:0065007);; biological process: cellular process (GO:0009987);; biological process: signaling (GO:0023052);; biological process: single-organism process (GO:0044699);; biological process: response to stimulus (GO:0050896)
Glycine_max_newGene_4481	--	0.052151	4	0.061416	5	0	0	3.84313	182	3.70649	159	5.60385	247	6.45161e-33	3.49517	up	--	--	--	--	--	--	--	--	--	--	--	--	--
Glyma.07G167700	Glyma.07G167700	11.72	596	9.65223	585	9.16773	502	24.241	1107	16.1634	753	22.4599	982	0.00031736	1.02345	up	--	--	Molecular Function: alditol:NADP+ 1-oxidoreductase activity (GO:0004032);; Cellular Component: cytosol (GO:0005829);; Molecular Function: alcohol dehydrogenase (NADP+) activity (GO:0008106);; Cellular Component: integral component of membrane (GO:0016021);; Molecular Function: oxidoreductase activity (GO:0016491);;	K22374|4.2e-23|cam:101491523|K22374 3''-deamino-3''-oxonicotianamine reductase [EC:1.1.1.285] | (RefSeq) methylecgonone reductase-like	--	[R]	General function prediction only	--	Protein REDOX 2 OS=Catharanthus roseus OX=4058 GN=Redox2 PE=1 SV=1	S	Function unknown	hypothetical protein GLYMA_07G167700 [Glycine max]	molecular function: catalytic activity (GO:0003824);; biological process: metabolic process (GO:0008152);; biological process: single-organism process (GO:0044699);; cellular component: cell (GO:0005623);; cellular component: cell part (GO:0044464);; cellular component: membrane (GO:0016020);; cellular component: membrane part (GO:0044425)
Glycine_max_newGene_13070	--	8.73266	86	10.8926	127	6.44036	68	0.254858	3	0.060246	1	0.151216	2	3.14565e-10	-2.1109	down	--	--	--	--	--	--	--	--	--	--	--	--	--
Glyma.01G228700	Glyma.01G228700	46.7546	2796	43.2064	3075	32.951	2120	150.626	8084	174.765	9565	157.976	8123	4.55296e-22	1.90464	up	[Q]	Secondary metabolites biosynthesis, transport and catabolism	Biological Process: biosynthetic process (GO:0009058);; Molecular Function: naringenin-chalcone synthase activity (GO:0016210);;	K00660|5.2e-226|gmx:100782897|K00660 chalcone synthase [EC:2.3.1.74] | (RefSeq) CHS7; chalcone synthase 7	Flavonoid biosynthesis (ko00941);; Circadian rhythm - plant (ko04712)	--	--	Chalcone and stilbene synthases, N-terminal domain	Chalcone synthase 7 OS=Glycine max OX=3847 GN=CHS7 PE=3 SV=1	Q	Secondary metabolites biosynthesis, transport and catabolism	chalcone synthase 7 [Glycine max]	biological process: metabolic process (GO:0008152);; molecular function: catalytic activity (GO:0003824)
Glyma.08G213400	Glyma.08G213400	1.99188	107	1.21912	78	0.782245	45	0.210751	11	0.244198	12	0.060878	3	0.0046839	-1.23905	down	[O]	Posttranslational modification, protein turnover, chaperones	Molecular Function: ATP binding (GO:0005524);; Cellular Component: cytoplasm (GO:0005737);; Biological Process: response to heat (GO:0009408);; Cellular Component: chloroplast thylakoid membrane (GO:0009535);; Molecular Function: heat shock protein binding (GO:0031072);; Biological Process: protein refolding (GO:0042026);; Molecular Function: metal ion binding (GO:0046872);; Molecular Function: u…	K03686|1.9e-160|ccaj:109809402|K03686 molecular chaperone DnaJ | (RefSeq) uncharacterized protein LOC109809402 isoform X1	--	[O]	Posttranslational modification, protein turnover, chaperones	DnaJ domain	Chaperone protein dnaJ A6, chloroplastic OS=Arabidopsis thaliana OX=3702 GN=DJA6 PE=2 SV=2	O	Posttranslational modification, protein turnover, chaperones	hypothetical protein GLYMA_08G213400 [Glycine max]	molecular function: binding (GO:0005488);; cellular component: cell (GO:0005623);; cellular component: cell part (GO:0044464);; biological process: response to stimulus (GO:0050896);; cellular component: membrane (GO:0016020);; cellular component: organelle (GO:0043226);; cellular component: organelle part (GO:0044422);; biological process: cellular process (GO:0009987)
Glyma.08G131400	Glyma.08G131400	2.27203	224	3.51461	412	2.03589	214	7.99478	701	4.8222	432	5.07097	427	0.00125921	1.07801	up	[G]	Carbohydrate transport and metabolism	Biological Process: carbohydrate metabolic process (GO:0005975);; Molecular Function: raffinose alpha-galactosidase activity (GO:0052692);;	K07407|5.4e-15|cvr:CHLNCDRAFT_8622|K07407 alpha-galactosidase [EC:3.2.1.22] | (RefSeq) hypothetical protein	Galactose metabolism (ko00052);; Glycerolipid metabolism (ko00561);; Sphingolipid metabolism (ko00600);; Glycosphingolipid biosynthesis - globo and isoglobo series (ko00603)	[G]	Carbohydrate transport and metabolism	Alpha galactosidase A	Alpha-galactosidase OS=Cyamopsis tetragonoloba OX=3832 PE=1 SV=1	G	Carbohydrate transport and metabolism	uncharacterized protein LOC100802840 [Glycine max]	biological process: metabolic process (GO:0008152);; molecular function: catalytic activity (GO:0003824)
Glyma.02G219300	Glyma.02G219300	1.2989	101	2.13817	198	2.04988	171	0.484972	34	0.498044	36	0.624362	42	0.00875139	-1.09483	down	[HT]	Coenzyme transport and metabolism;; Signal transduction mechanisms	Cellular Component: plastoglobule (GO:0010287);;	K08869|1.9e-160|gmx:100817043|K08869 aarF domain-containing kinase | (RefSeq) uncharacterized aarF domain-containing protein kinase At5g05200, chloroplastic isoform X1	--	[R]	General function prediction only	ABC1 family	Uncharacterized aarF domain-containing protein kinase At5g05200, chloroplastic OS=Arabidopsis thaliana OX=3702 GN=At5g05200 PE=1 SV=1	R	General function prediction only	hypothetical protein GLYMA_02G219300 [Glycine max]	cellular component: cell (GO:0005623);; cellular component: organelle (GO:0043226);; cellular component: organelle part (GO:0044422);; cellular component: cell part (GO:0044464)
Glyma.19G190200	Glyma.19G190200	0.42518	46	0.062088	8	0.347274	40	2.68844	258	1.48708	146	1.72208	159	1.012e-05	1.61622	up	--		Molecular Function: protein kinase activity (GO:0004672);; Molecular Function: ATP binding (GO:0005524);; Cellular Component: integral component of membrane (GO:0016021);;	K13415|1.5e-48|bvg:104895495|K13415 protein brassinosteroid insensitive 1 [EC:2.7.10.1 2.7.11.1] | (RefSeq) systemin receptor SR160	Plant hormone signal transduction (ko04075)	--	--	Protein kinase domain	Leucine-rich repeat receptor-like protein kinase PXC1 OS=Arabidopsis thaliana OX=3702 GN=PXC1 PE=1 SV=1	T	Signal transduction mechanisms	leucine-rich repeat receptor-like protein kinase PXC1 [Glycine max]	molecular function: catalytic activity (GO:0003824);; biological process: metabolic process (GO:0008152);; biological process: cellular process (GO:0009987);; molecular function: binding (GO:0005488);; cellular component: membrane (GO:0016020);; cellular component: membrane part (GO:0044425)
Glycine_max_newGene_4066	--	0.017134	4	0.152386	40	0.022989	6	60.8043	8040	47.077	6397	62.2321	8133	0.000103736	1.41224	up	--	--	Molecular Function: nucleic acid binding (GO:0003676);; Biological Process: DNA integration (GO:0015074);;	K12349|1.9e-65|ccaj:109806181|K12349 neutral ceramidase [EC:3.5.1.23] | (RefSeq) neutral ceramidase-like	Sphingolipid metabolism (ko00600)	[R]	General function prediction only	--	--	H	Coenzyme transport and metabolism	Retrotransposable element Tf2 [Cajanus cajan]	molecular function: binding (GO:0005488);; biological process: metabolic process (GO:0008152);; biological process: cellular process (GO:0009987)
Glyma.06G292500	Glyma.06G292500	1.12169	139	1.69015	245	0.768213	101	0.099745	12	0.122375	15	0.429035	46	0.00689575	-1.19921	down	--	--	Cellular Component: 1,3-beta-D-glucan synthase complex (GO:0000148);; Molecular Function: 1,3-beta-D-glucan synthase activity (GO:0003843);; Biological Process: (1->3)-beta-D-glucan biosynthetic process (GO:0006075);; Cellular Component: integral component of membrane (GO:0016021);;	K11000|0.0e+00|gmx:100808120|K11000 callose synthase [EC:2.4.1.-] | (RefSeq) callose synthase 12	--	[M]	Cell wall/membrane/envelope biogenesis	1,3-beta-glucan synthase component	Callose synthase 12 OS=Arabidopsis thaliana OX=3702 GN=CALS12 PE=2 SV=1	M	Cell wall/membrane/envelope biogenesis	Callose synthase 12 isoform C [Glycine soja]	cellular component: cell (GO:0005623);; cellular component: membrane (GO:0016020);; cellular component: macromolecular complex (GO:0032991);; cellular component: membrane part (GO:0044425);; cellular component: cell part (GO:0044464);; molecular function: catalytic activity (GO:0003824);; biological process: metabolic process (GO:0008152);; biological process: cellular process (GO:0009987);; biol…
Glyma.18G147500	Glyma.18G147500	0	0	0	0	0	0	37.8922	563	25.8732	392	39.0175	556	2.95915e-80	5.12907	up	--	--	--	--	--	--	--	--	--	--	--	hypothetical protein GLYMA_18G147500 [Glycine max]	--
Glyma.18G147400	Glyma.18G147400	0	0	0	0	0	0	11.5878	74	7.19643	47	9.96687	61	1.26836e-12	2.32749	up	--	--	--	--	--	--	--	Domain of unknown function (DUF4535)	--	S	Function unknown	uncharacterized protein LOC100817291 [Glycine max]	--
Glyma.01G162200	Glyma.01G162200	7.24811	1752	22.4783	6474	11.2179	2919	4.91849	1069	3.9819	884	4.96925	1035	0.0068274	-1.03911	down	[K]	Transcription	Molecular Function: DNA binding (GO:0003677);; Molecular Function: DNA-directed 5'-3' RNA polymerase activity (GO:0003899);; Biological Process: transcription from RNA polymerase II promoter (GO:0006366);;	K03006|0.0e+00|gmx:100804975|K03006 DNA-directed RNA polymerase II subunit RPB1 [EC:2.7.7.6] | (RefSeq) DNA-directed RNA polymerase II subunit 1	RNA polymerase (ko03020)	[K]	Transcription	RNA polymerase Rpb1, domain 1	DNA-directed RNA polymerase II subunit RPB1 OS=Arabidopsis thaliana OX=3702 GN=NRPB1 PE=1 SV=3	K	Transcription	DNA-directed RNA polymerase II subunit 1 [Glycine max]	molecular function: binding (GO:0005488);; molecular function: catalytic activity (GO:0003824);; biological process: metabolic process (GO:0008152);; biological process: cellular process (GO:0009987)
Glyma.19G213800	Glyma.19G213800	0	0	0	0	0	0	2.94749	143	3.0719	152	2.92729	136	2.03016e-34	3.62317	up	--	--	--	--	--	--	--	Myb/SANT-like DNA-binding domain	--	S	Function unknown	hypothetical protein GLYMA_19G213800 [Glycine max]	--
Glyma.05G103100	Glyma.05G103100	32.5361	363	28.1067	374	30.0155	361	75.5458	757	50.5207	516	78.6383	755	0.000109223	1.11406	up	--	--	--	--	--	--	--	Late embryogenesis abundant protein 18	--	S	Function unknown	uncharacterized protein LOC114411496 [Glycine soja]	--
Glyma.19G224400	Glyma.19G224400	1.62021	178	2.68611	351	1.19972	142	0	0	0	0	0	0	6.75698e-27	-3.26173	down	--	--	Molecular Function: peptide:proton symporter activity (GO:0015333);; Cellular Component: integral component of membrane (GO:0016021);; Molecular Function: oligopeptide transmembrane transporter activity (GO:0035673);; Molecular Function: peptide transmembrane transporter activity (GO:1904680);;	K14638|1.5e-253|pvu:PHAVU_007G206400g|K14638 solute carrier family 15 (peptide/histidine transporter), member 3/4 | (RefSeq) hypothetical protein	--	[E]	Amino acid transport and metabolism	POT family	Protein NRT1/ PTR FAMILY 4.6 OS=Arabidopsis thaliana OX=3702 GN=NPF4.6 PE=1 SV=1	E	Amino acid transport and metabolism	protein NRT1/ PTR FAMILY 4.6 [Glycine max]	molecular function: transporter activity (GO:0005215);; biological process: single-organism process (GO:0044699);; biological process: localization (GO:0051179);; cellular component: membrane (GO:0016020);; cellular component: membrane part (GO:0044425)
Glyma.19G184100	Glyma.19G184100	3.71406	243	2.69395	210	4.0793	282	5.90471	336	12.5285	727	9.56569	527	0.000646416	1.17545	up	--	--	Biological Process: metal ion transport (GO:0030001);; Molecular Function: metal ion binding (GO:0046872);;	--	--	[P]	Inorganic ion transport and metabolism	Heavy-metal-associated domain	Heavy metal-associated isoprenylated plant protein 5 OS=Arabidopsis thaliana OX=3702 GN=HIPP05 PE=1 SV=2	P	Inorganic ion transport and metabolism	hypothetical protein GLYMA_19G184100 [Glycine max]	biological process: localization (GO:0051179);; molecular function: binding (GO:0005488)
Glyma.16G011100	Glyma.16G011100	2.51131	479	3.20496	725	1.89192	390	1.19643	205	0.941615	165	0.535498	89	0.00726107	-1.01721	down	--	--	--	--	--	--	--	--	COP1-interacting protein 7 OS=Arabidopsis thaliana OX=3702 GN=CIP7 PE=1 SV=1	S	Function unknown	COP1-interacting protein 7 isoform X1 [Glycine max]	--
Glyma.05G062800	Glyma.05G062800	2.86441	143	1.40338	84	1.84059	99	0	0	0	0	0.02378	2	1.39757e-12	-2.32348	down	--	--	Cellular Component: integral component of membrane (GO:0016021);;	--	--	--	--	Cotton fibre expressed protein	--	S	Function unknown	hypothetical protein GLYMA_05G062800 [Glycine max]	cellular component: membrane (GO:0016020);; cellular component: membrane part (GO:0044425)
Glyma.06G075200	Glyma.06G075200	6.39946	277	6.55054	337	2.82464	132	0.870052	34	0.838649	34	1.38328	52	4.6364e-05	-1.44439	down	--	--	Cellular Component: integral component of membrane (GO:0016021);;	--	--	--	--	Protein of unknown function (DUF1218)	--	S	Function unknown	uncharacterized protein LOC100527232 precursor [Glycine max]	cellular component: membrane (GO:0016020);; cellular component: membrane part (GO:0044425)
Glyma.08G205000	Glyma.08G205000	2.91642	54	2.21514	49	3.01302	60	0	0	0	0	0	0	1.24785e-06	-1.71018	down	[CHR]	Energy production and conversion;; Coenzyme transport and metabolism;; General function prediction only	Cellular Component: cytosol (GO:0005829);; Molecular Function: hydroxypyruvate reductase activity (GO:0016618);; Molecular Function: glyoxylate reductase (NADP) activity (GO:0030267);; Molecular Function: NAD binding (GO:0051287);;	K15919|4.4e-64|qsu:111999526|K15919 glyoxylate/hydroxypyruvate reductase [EC:1.1.1.79 1.1.1.81] | (RefSeq) uncharacterized protein LOC111999526	Glycine, serine and threonine metabolism (ko00260);; Glyoxylate and dicarboxylate metabolism (ko00630);; Carbon metabolism (ko01200)	[C]	Energy production and conversion	D-isomer specific 2-hydroxyacid dehydrogenase, NAD binding domain	Glyoxylate/hydroxypyruvate/pyruvate reductase 2KGR OS=Vitis vinifera OX=29760 GN=2KGR PE=1 SV=1	E	Amino acid transport and metabolism	hypothetical protein GLYMA_08G205000 [Glycine max]	cellular component: cell (GO:0005623);; cellular component: cell part (GO:0044464);; molecular function: catalytic activity (GO:0003824);; biological process: metabolic process (GO:0008152);; biological process: single-organism process (GO:0044699);; molecular function: binding (GO:0005488)
Glyma.20G029600	Glyma.20G029600	8.27802	142	5.86298	120	6.30251	117	0	0	0.825969	13	0.485145	8	1.70116e-06	-1.72453	down	--	--	Molecular Function: adenyl-nucleotide exchange factor activity (GO:0000774);; Molecular Function: peroxidase activity (GO:0004601);; Biological Process: protein folding (GO:0006457);; Molecular Function: protein homodimerization activity (GO:0042803);; Molecular Function: oxidoreductase activity, acting on NAD(P)H, oxygen as acceptor (GO:0050664);; Molecular Function: chaperone binding (GO:005108…	K13447|1.8e-14|gmx:100814238|K13447 respiratory burst oxidase [EC:1.6.3.- 1.11.1.-] | (RefSeq) respiratory burst oxidase homolog protein C	MAPK signaling pathway - plant (ko04016);; Plant-pathogen interaction (ko04626)	--	--	Respiratory burst NADPH oxidase	Respiratory burst oxidase homolog protein C OS=Solanum tuberosum OX=4113 GN=RBOHC PE=1 SV=2	PQ	Inorganic ion transport and metabolism;; Secondary metabolites biosynthesis, transport and catabolism	hypothetical protein GLYMA_20G029600 [Glycine max]	molecular function: binding (GO:0005488);; molecular function: molecular function regulator (GO:0098772);; biological process: biological regulation (GO:0065007);; molecular function: catalytic activity (GO:0003824);; molecular function: antioxidant activity (GO:0016209);; biological process: metabolic process (GO:0008152);; biological process: cellular process (GO:0009987);; biological process: …
Glyma.08G305900	Glyma.08G305900	0.035214	2	0.057787	4	0.076033	5	1.34184	65	1.21115	60	1.27318	59	8.08346e-10	2.0668	up	--	--	Molecular Function: double-stranded DNA binding (GO:0003690);; Biological Process: regulation of transcription, DNA-templated (GO:0006355);; Cellular Component: chloroplast (GO:0009507);; Biological Process: chloroplast organization (GO:0009658);; Biological Process: developmental process (GO:0032502);;	K15032|6.8e-196|gmx:100806386|K15032 mTERF domain-containing protein, mitochondrial | (RefSeq) uncharacterized protein LOC100806386	--	[KR]	Transcription;; General function prediction only	mTERF	--	K	Transcription	hypothetical protein GLYMA_08G305900 [Glycine max]	molecular function: binding (GO:0005488);; biological process: biological regulation (GO:0065007);; cellular component: cell (GO:0005623);; cellular component: organelle (GO:0043226);; cellular component: cell part (GO:0044464);; biological process: cellular process (GO:0009987);; biological process: cellular component organization or biogenesis (GO:0071840);; biological process: developmental pr…
Glyma.19G213900	Glyma.19G213900	0.043372	3	0	0	0	0	2.13221	101	2.06171	100	1.82214	83	2.21933e-19	2.81417	up	--	--	--	K22376|8.5e-37|nta:107775113|K22376 E3 ubiquitin-protein ligase KCMF1 [EC:2.3.2.27] | (RefSeq) protein DEHYDRATION-INDUCED 19 homolog 4-like	--	--	--	Stress-induced protein Di19, C-terminal	Protein DEHYDRATION-INDUCED 19 homolog 2 OS=Oryza sativa subsp. japonica OX=39947 GN=DI19-2 PE=2 SV=2	S	Function unknown	uncharacterized protein LOC100527153 [Glycine max]	--
Glyma.08G200100	Glyma.08G200100	1.64007	75	1.94085	105	0.39107	20	48.0815	1937	33.9448	1400	105.181	4067	9.74979e-06	1.58701	up	[R]	General function prediction only	Molecular Function: nutrient reservoir activity (GO:0045735);;	K20728|9.0e-46|bna:106380061|K20728 vegetative storage protein 2 | (RefSeq) vegetative storage protein 2	MAPK signaling pathway - plant (ko04016)	--	--	HAD superfamily, subfamily IIIB (Acid phosphatase)	Stem 31 kDa glycoprotein OS=Glycine max OX=3847 GN=VSPB PE=2 SV=1	R	General function prediction only	stem 31 kDa glycoprotein precursor [Glycine max]	molecular function: nutrient reservoir activity (GO:0045735)
Glyma.18G229100	Glyma.18G229100	0.45354	16	1.41976	58	1.04566	39	4.10892	127	3.17252	100	2.62399	78	0.00631393	1.17857	up	--	--	Biological Process: photosynthetic electron transport chain (GO:0009767);;	K00345|2.3e-68|gmx:100527171|K00345 NAD(P)H-quinone oxidoreductase subunit S, chloroplastic [EC:1.6.5.-] | (RefSeq) uncharacterized protein LOC100527171	--	--	--	--	NAD(P)H-quinone oxidoreductase subunit S, chloroplastic OS=Arabidopsis thaliana OX=3702 GN=ndhS PE=1 SV=1	S	Function unknown	uncharacterized protein LOC100527171 [Glycine max]	biological process: metabolic process (GO:0008152);; biological process: cellular process (GO:0009987);; biological process: single-organism process (GO:0044699)
Glyma.08G028200	Glyma.08G028200	42.3123	3498	9.9724	983	34.7718	3076	6.34905	471	9.41872	713	6.73416	478	0.00194153	-1.21691	down	[M]	Cell wall/membrane/envelope biogenesis	Biological Process: biosynthetic process (GO:0009058);; Cellular Component: integral component of membrane (GO:0016021);; Molecular Function: nucleotidyltransferase activity (GO:0016779);;	K00967|1.5e-247|gmx:100781961|K00967 ethanolamine-phosphate cytidylyltransferase [EC:2.7.7.14] | (RefSeq) ethanolamine-phosphate cytidylyltransferase	Phosphonate and phosphinate metabolism (ko00440);; Glycerophospholipid metabolism (ko00564)	[I]	Lipid transport and metabolism	Cytidylyltransferase-like	Ethanolamine-phosphate cytidylyltransferase OS=Arabidopsis thaliana OX=3702 GN=PECT1 PE=1 SV=1	I	Lipid transport and metabolism	ethanolamine-phosphate cytidylyltransferase [Glycine max]	biological process: metabolic process (GO:0008152);; cellular component: membrane (GO:0016020);; cellular component: membrane part (GO:0044425);; molecular function: catalytic activity (GO:0003824)
Glyma.03G029300	Glyma.03G029300	0	0	0	0	0	0	8.09114	357	4.20149	189	7.20086	305	1.36375e-49	4.23911	up	--	--	Biological Process: intracellular protein transport (GO:0006886);; Cellular Component: integral component of membrane (GO:0016021);;	K13141|1.6e-09|csat:104745793|K13141 integrator complex subunit 4 | (RefSeq) protein SIEL-like	--	[U]	Intracellular trafficking, secretion, and vesicular transport	--	TOM1-like protein 9 OS=Arabidopsis thaliana OX=3702 GN=TOL9 PE=1 SV=1	U	Intracellular trafficking, secretion, and vesicular transport	hypothetical protein GLYMA_03G029300 [Glycine max]	biological process: localization (GO:0051179);; cellular component: membrane (GO:0016020);; cellular component: membrane part (GO:0044425)
Glyma.08G249800	Glyma.08G249800	0.745164	49	0.567834	44	0.584568	43	0.011184	1	0.070796	5	0.029834	2	0.0031582	-1.24557	down	--	--	Biological Process: cellulose microfibril organization (GO:0010215);; Cellular Component: anchored component of membrane (GO:0031225);;	--	--	--	--	COBRA-like protein	COBRA-like protein 4 OS=Arabidopsis thaliana OX=3702 GN=COBL4 PE=2 SV=2	R	General function prediction only	COBRA-like protein 4 [Glycine soja]	biological process: cellular process (GO:0009987);; biological process: single-organism process (GO:0044699);; biological process: cellular component organization or biogenesis (GO:0071840);; cellular component: membrane (GO:0016020);; cellular component: membrane part (GO:0044425)
Glyma.19G245700	Glyma.19G245700	1.66559	127	1.25787	114	1.56706	129	3.98465	273	3.65148	255	3.23833	213	0.000266799	1.14925	up	--	--	--	K24194|2.2e-26|bdi:100824289|K24194 boron transporter | (RefSeq) boron transporter 4	--	[O]	Posttranslational modification, protein turnover, chaperones	Ankyrin repeats (3 copies)	--	O	Posttranslational modification, protein turnover, chaperones	Ankyrin-1 [Glycine soja]	--
Glyma.08G247100	Glyma.08G247100	1.02635	56	0.493642	32	0.274561	16	3.80351	184	8.31398	409	8.11157	375	2.73824e-13	2.2834	up	--	--	Molecular Function: transferase activity, transferring acyl groups other than amino-acyl groups (GO:0016747);;	K13264|6.8e-89|gmx:100127426|K13264 isoflavone 7-O-glucoside-6''-O-malonyltransferase [EC:2.3.1.115] | (RefSeq) IF7MaT; malonyl-CoA:isoflavone 7-O-glucoside-6''-O-malonyltransferase	Isoflavonoid biosynthesis (ko00943);; Flavone and flavonol biosynthesis (ko00944)	--	--	Transferase family	Phenolic glucoside malonyltransferase 1 OS=Arabidopsis thaliana OX=3702 GN=PMAT1 PE=1 SV=1	R	General function prediction only	hypothetical protein GLYMA_08G247100 [Glycine max]	molecular function: catalytic activity (GO:0003824)
Glyma.11G011500	Glyma.11G011500	10.7248	746	11.7946	977	12.4471	933	26.2022	1636	48.1846	3069	28.456	1702	1.62556e-07	1.40873	up	[Q]	Secondary metabolites biosynthesis, transport and catabolism	Biological Process: biosynthetic process (GO:0009058);; Molecular Function: transferase activity, transferring acyl groups other than amino-acyl groups (GO:0016747);;	K00660|2.0e-225|gmx:100170701|K00660 chalcone synthase [EC:2.3.1.74] | (RefSeq) CHS8; chalcone synthase	Flavonoid biosynthesis (ko00941);; Circadian rhythm - plant (ko04712)	--	--	Chalcone and stilbene synthases, N-terminal domain	Chalcone synthase OS=Pueraria montana var. lobata OX=3893 GN=CHS PE=2 SV=1	H	Coenzyme transport and metabolism	chalcone synthase [Glycine max]	biological process: metabolic process (GO:0008152);; molecular function: catalytic activity (GO:0003824)
Glyma.02G244300	Glyma.02G244300	0.656672	30	1.97856	105	0.955504	46	4.0999	164	5.46222	222	2.50096	96	0.00364599	1.20955	up	[O]	Posttranslational modification, protein turnover, chaperones	Biological Process: response to reactive oxygen species (GO:0000302);; Biological Process: protein folding (GO:0006457);; Biological Process: response to heat (GO:0009408);; Biological Process: response to salt stress (GO:0009651);; Biological Process: response to hydrogen peroxide (GO:0042542);; Molecular Function: protein self-association (GO:0043621);; Molecular Function: unfolded protein bind…	K13993|9.2e-80|gmx:100170732|K13993 HSP20 family protein | (RefSeq) peroxisomal small heat shock protein	Protein processing in endoplasmic reticulum (ko04141)	[O]	Posttranslational modification, protein turnover, chaperones	Hsp20/alpha crystallin family	15.7 kDa heat shock protein, peroxisomal OS=Arabidopsis thaliana OX=3702 GN=HSP15.7 PE=2 SV=1	O	Posttranslational modification, protein turnover, chaperones	peroxisomal small heat shock protein [Glycine max]	biological process: response to stimulus (GO:0050896);; biological process: cellular process (GO:0009987);; molecular function: binding (GO:0005488);; biological process: cellular component organization or biogenesis (GO:0071840)
Glyma.08G341800	Glyma.08G341800	1.0696	47	2.48132	129	3.35932	157	10.4019	406	13.7628	548	16.1014	602	6.83076e-10	1.89008	up	--	--	Molecular Function: endopeptidase inhibitor activity (GO:0004866);;	--	--	--	--	Trypsin and protease inhibitor	Trypsin inhibitor A OS=Glycine max OX=3847 GN=KTI3 PE=1 SV=2	R	General function prediction only	kunitz-type trypsin inhibitor KTI1-like [Glycine max]	molecular function: molecular function regulator (GO:0098772);; biological process: biological regulation (GO:0065007)
Glyma.08G231000	Glyma.08G231000	1.01146	46	1.1344	61	1.1309	55	0.049225	2	0.19389	8	0.08276	4	0.00360868	-1.25374	down	[R]	General function prediction only	Molecular Function: acid phosphatase activity (GO:0003993);;	K20728|6.4e-47|thj:104814965|K20728 vegetative storage protein 2 | (RefSeq) vegetative storage protein 2-like	MAPK signaling pathway - plant (ko04016)	--	--	HAD superfamily, subfamily IIIB (Acid phosphatase)	Acid phosphatase 1 OS=Solanum lycopersicum OX=4081 GN=APS1 PE=2 SV=1	R	General function prediction only	acid phosphatase 1 [Glycine max]	molecular function: catalytic activity (GO:0003824);; biological process: metabolic process (GO:0008152);; biological process: cellular process (GO:0009987)
Glyma.08G214100	Glyma.08G214100	1.22098	54	0.575571	30	0.866637	41	2.32258	91	4.55518	182	2.80986	106	0.00106028	1.28846	up	--	--	--	--	--	--	--	VQ motif	VQ motif-containing protein 11 OS=Arabidopsis thaliana OX=3702 GN=VQ11 PE=1 SV=1	S	Function unknown	VQ motif-containing protein 11 [Glycine max]	--
Glyma.19G169800	Glyma.19G169800	0	0	0	0	0	0	33.2496	821	19.1854	483	31.8778	754	2.61891e-88	5.36096	up	--	--	Biological Process: intracellular protein transport (GO:0006886);;	K07870|2.0e-20|gmx:100782061|K07870 mitochondrial Rho GTPase 1 [EC:3.6.5.-] | (RefSeq) mitochondrial Rho GTPase 2 isoform X1	--	[U]	Intracellular trafficking, secretion, and vesicular transport	--	TOM1-like protein 9 OS=Arabidopsis thaliana OX=3702 GN=TOL9 PE=1 SV=1	U	Intracellular trafficking, secretion, and vesicular transport	hypothetical protein GLYMA_19G169800 [Glycine max]	biological process: localization (GO:0051179)
Glyma.06G298900	Glyma.06G298900	2.65661	28	3.07849	39	1.53367	18	4.76158	45	28.2173	270	6.23075	56	0.00621822	1.21681	up	--	--	--	--	--	--	--	Wound-induced protein	--	R	General function prediction only	uncharacterized protein LOC100777823 [Glycine max]	--
Glyma.06G298700	Glyma.06G298700	12.5113	374	8.00136	285	9.20866	296	22.2117	596	82.7895	2263	20.5484	528	0.000109223	1.43041	up	--	--	--	--	--	--	--	Wound-induced protein	--	R	General function prediction only	uncharacterized protein LOC100776758 [Glycine max]	--
Glyma.08G246600	Glyma.08G246600	0.713103	66	1.6526	182	1.60811	129	0.11725	10	0.262741	22	0.086506	7	0.000103736	-1.4907	down	--	--	Molecular Function: mRNA binding (GO:0003729);; Cellular Component: cytosol (GO:0005829);; Cellular Component: ribonucleoprotein complex (GO:1990904);;	K14050|1.9e-17|aly:9318693|K14050 geranylgeranyl transferase type-2 subunit alpha [EC:2.5.1.60] | (RefSeq) geranylgeranyl transferase type-2 subunit alpha 2	--	[T]	Signal transduction mechanisms	Nuclear transport factor 2 (NTF2) domain	Nuclear transport factor 2 OS=Arabidopsis thaliana OX=3702 GN=NTF2 PE=1 SV=1	T	Signal transduction mechanisms	putative G3BP-like protein isoform X3 [Glycine max]	molecular function: binding (GO:0005488);; cellular component: cell (GO:0005623);; cellular component: cell part (GO:0044464);; cellular component: macromolecular complex (GO:0032991)
Glyma.19G254600	Glyma.19G254600	8.33844	423	6.71589	406	11.3325	618	1.84544	84	1.44352	67	1.28909	57	2.07053e-10	-1.80627	down	[M]	Cell wall/membrane/envelope biogenesis	Molecular Function: oxidoreductase activity (GO:0016491);; Molecular Function: oxidoreductase activity, acting on the CH-OH group of donors, NAD or NADP as acceptor (GO:0016616);;	K13082|1.6e-45|cpap:110820638|K13082 bifunctional dihydroflavonol 4-reductase/flavanone 4-reductase [EC:1.1.1.219 1.1.1.234] | (RefSeq) dihydroflavonol 4-reductase	Flavonoid biosynthesis (ko00941)	[V]	Defense mechanisms	NAD dependent epimerase/dehydratase family	Putative anthocyanidin reductase OS=Ginkgo biloba OX=3311 PE=2 SV=1	V	Defense mechanisms	anthocyanidin reductase [Glycine max]	molecular function: catalytic activity (GO:0003824);; biological process: metabolic process (GO:0008152);; biological process: single-organism process (GO:0044699)
Glyma.07G012400	Glyma.07G012400	3.7914	645	8.20043	1673	6.32823	1169	2.17864	335	2.60796	408	1.99345	293	0.00426249	-1.00751	down	--	--	--	K16241|8.9e-14|zma:100383828|K16241 transcription factor HY5 | (RefSeq) uncharacterized protein LOC100383828	Circadian rhythm - plant (ko04712)	--	--	Occludin homology domain	--	S	Function unknown	dentin sialophosphoprotein isoform X1 [Glycine max]	--
Glyma.18G242300	Glyma.18G242300	36.1177	2240	8.62205	637	33.1378	2204	5.9692	320	5.69655	324	4.95312	261	9.27036e-05	-1.41451	down	[I]	Lipid transport and metabolism	Molecular Function: isopentenyl-diphosphate delta-isomerase activity (GO:0004452);; Cellular Component: cytoplasm (GO:0005737);; Biological Process: isopentenyl diphosphate biosynthetic process (GO:0009240);; Molecular Function: hydrolase activity (GO:0016787);;	K01823|1.5e-169|gmx:100789313|K01823 isopentenyl-diphosphate Delta-isomerase [EC:5.3.3.2] | (RefSeq) uncharacterized protein LOC100789313	Terpenoid backbone biosynthesis (ko00900)	[Q]	Secondary metabolites biosynthesis, transport and catabolism	NUDIX domain	Isopentenyl-diphosphate Delta-isomerase II OS=Camptotheca acuminata OX=16922 GN=IPI2 PE=2 SV=1	Q	Secondary metabolites biosynthesis, transport and catabolism	isopentenyl-diphosphate Delta-isomerase II-like [Glycine max]	molecular function: catalytic activity (GO:0003824);; cellular component: cell (GO:0005623);; cellular component: cell part (GO:0044464);; biological process: metabolic process (GO:0008152);; biological process: cellular process (GO:0009987);; biological process: single-organism process (GO:0044699)
Glyma.19G113400	Glyma.19G113400	18.1891	1393	12.5793	1417	31.8005	2621	5.70195	425	10.3237	740	6.01575	446	0.00894291	-1.01209	down	--	--	--	--	--	--	--	--	--	--	--	DNA ligase 1 isoform X1 [Glycine max]	--
Glyma.19G034700	Glyma.19G034700	14.9061	935	14.4547	1079	13.5267	916	3.18182	179	3.60864	207	1.98397	107	2.22773e-12	-1.75232	down	--	--	Molecular Function: zinc ion binding (GO:0008270);;	--	--	[O]	Posttranslational modification, protein turnover, chaperones	RING-H2 zinc finger domain	E3 ubiquitin-protein ligase At3g02290 OS=Arabidopsis thaliana OX=3702 GN=At3g02290 PE=2 SV=1	O	Posttranslational modification, protein turnover, chaperones	uncharacterized protein LOC100777068 [Glycine max]	molecular function: binding (GO:0005488)
Glycine_max_newGene_4317	--	0.424002	53	0.746386	111	0.41824	58	0	0	0.034475	5	0	0	9.74979e-06	-1.61597	down	--	--	Molecular Function: cysteine-type peptidase activity (GO:0008234);;	--	--	--	--	--	--	S	Function unknown	uncharacterized protein LOC100792767 isoform X2 [Glycine max]	molecular function: catalytic activity (GO:0003824);; biological process: metabolic process (GO:0008152)
Glyma.13G005500	Glyma.13G005500	0.095256	7	0.177201	15	0.297365	22	0.86606	53	1.16531	73	0.73849	44	0.0061263	1.21703	up	--	--	--	--	--	--	--	Hydrophobic seed protein	36.4 kDa proline-rich protein OS=Solanum lycopersicum OX=4081 GN=TPRP-F1 PE=2 SV=1	R	General function prediction only	alpha-amylase inhibitor/lipid transfer/seed storage family protein precursor [Glycine max]	--
Glyma.13G261400	Glyma.13G261400	5.37818	352	5.37922	419	3.28736	232	8.06731	474	18.7094	1120	7.89096	444	0.00509956	1.08678	up	[R]	General function prediction only	Cellular Component: mitochondrion (GO:0005739);; Biological Process: glutathione metabolic process (GO:0006749);; Cellular Component: integral component of membrane (GO:0016021);; Molecular Function: hydrolase activity, acting on ester bonds (GO:0016788);; Molecular Function: sulfur dioxygenase activity (GO:0050313);; Biological Process: hydrogen sulfide metabolic process (GO:0070813);;	K17725|7.0e-212|gmx:100780846|K17725 sulfur dioxygenase [EC:1.13.11.18] | (RefSeq) GMGLYII-6; glyoxalase GLYII-6	Sulfur metabolism (ko00920)	[R]	General function prediction only	Metallo-beta-lactamase superfamily	Persulfide dioxygenase ETHE1 homolog, mitochondrial OS=Arabidopsis thaliana OX=3702 GN=GLY3 PE=1 SV=3	R	General function prediction only	putative hydroxyacylglutathione hydrolase [Glycine max]	cellular component: cell (GO:0005623);; cellular component: organelle (GO:0043226);; cellular component: cell part (GO:0044464);; biological process: metabolic process (GO:0008152);; biological process: cellular process (GO:0009987);; cellular component: membrane (GO:0016020);; cellular component: membrane part (GO:0044425);; molecular function: catalytic activity (GO:0003824);; biological proces…
Glyma.08G342100	Glyma.08G342100	26.5186	1034	16.3439	759	33.3764	1400	68.8518	2409	66.3856	2368	66.1363	2217	2.57893e-05	1.24718	up	--	--	Molecular Function: endopeptidase inhibitor activity (GO:0004866);;	--	--	--	--	Trypsin and protease inhibitor	Trypsin inhibitor A OS=Glycine max OX=3847 GN=KTI3 PE=1 SV=2	R	General function prediction only	hypothetical protein GLYMA_08G342100 [Glycine max]	molecular function: molecular function regulator (GO:0098772);; biological process: biological regulation (GO:0065007)
Glyma.08G249700	Glyma.08G249700	41.5149	3107	37.5224	3342	48.5729	3910	11.721	788	15.1205	1036	12.7783	823	3.02051e-08	-1.31957	down	--	--	Biological Process: cellulose microfibril organization (GO:0010215);; Cellular Component: integral component of membrane (GO:0016021);; Cellular Component: anchored component of membrane (GO:0031225);;	--	--	--	--	COBRA-like protein	Protein COBRA OS=Arabidopsis thaliana OX=3702 GN=COB PE=2 SV=1	R	General function prediction only	protein COBRA-like precursor [Glycine max]	biological process: cellular process (GO:0009987);; biological process: single-organism process (GO:0044699);; biological process: cellular component organization or biogenesis (GO:0071840);; cellular component: membrane (GO:0016020);; cellular component: membrane part (GO:0044425)

## Sheet: R31 120h vs R80120h
#ID	gene_name	R31 120h -1_FPKM	R31 120h -1_count	R31 120h -2_FPKM	R31 120h -2_count	R31 120h -3_FPKM	R31 120h -3_count	R80 120h -1_FPKM	R80 120h -1_count	R80 120h -2_FPKM	R80 120h -2_count	R80 120h -3_FPKM	R80 120h -3_count	FDR	log2FC	regulated	COG_class	COG_class_annotation	GO_annotation	KEGG_annotation	KEGG_pathway_annotation	KOG_class	KOG_class_annotation	Pfam_annotation	Swiss_Prot_annotation	eggNOG_class	eggNOG_class_annotation	NR_annotation	GO_second_level_annotation
Glyma.19G263500	Glyma.19G263500	2.39714	248	1.94237	236	1.49803	146	34.4369	4736	29.3546	4135	12.7321	1319	4.31113e-20	2.48662	up	[P]	Inorganic ion transport and metabolism	Cellular Component: integral component of membrane (GO:0016021);;	K21866|0.0e+00|gmx:732613|K21866 ion channel POLLUX/CASTOR | (RefSeq) ion channel CASTOR isoform X1	--	--	--	Castor and Pollux, part of voltage-gated ion channel	Ion channel CASTOR OS=Lotus japonicus OX=34305 GN=CASTOR PE=1 SV=1	S	Function unknown	ion channel CASTOR isoform X1 [Glycine max]	cellular component: membrane (GO:0016020);; cellular component: membrane part (GO:0044425)
Glyma.08G252900	Glyma.08G252900	0.71875	66	1.14693	123	0.490339	43	4.80898	584	3.52566	439	2.98021	273	8.27866e-06	1.44652	up	--	--	Cellular Component: cytoplasm (GO:0005737);; Cellular Component: endosome (GO:0005768);; Cellular Component: Golgi apparatus (GO:0005794);; Cellular Component: trans-Golgi network (GO:0005802);; Biological Process: fucose metabolic process (GO:0006004);; Molecular Function: transferase activity, transferring glycosyl groups (GO:0016757);;	K23280|6.7e-40|nsy:104226425|K23280 rhamnogalacturonan I rhamnosyltransferase [EC:2.4.1.351] | (RefSeq) uncharacterized protein At1g04910	--	--	--	GDP-fucose protein O-fucosyltransferase	O-fucosyltransferase 27 OS=Arabidopsis thaliana OX=3702 GN=OFUT27 PE=2 SV=1	S	Function unknown	O-fucosyltransferase 27 isoform X1 [Glycine max]	cellular component: cell (GO:0005623);; cellular component: cell part (GO:0044464);; cellular component: organelle (GO:0043226);; cellular component: organelle part (GO:0044422);; biological process: metabolic process (GO:0008152);; biological process: single-organism process (GO:0044699);; molecular function: catalytic activity (GO:0003824)
Glyma.08G285700	Glyma.08G285700	2.75482	177	1.69634	128	1.56797	95	6.47511	554	5.58348	487	5.5612	358	0.00697005	1.02428	up	[H]	Coenzyme transport and metabolism	Molecular Function: pantothenate kinase activity (GO:0004594);; Molecular Function: ATP binding (GO:0005524);; Cellular Component: nucleus (GO:0005634);; Cellular Component: cytosol (GO:0005829);; Biological Process: coenzyme A biosynthetic process (GO:0015937);;	K09680|5.9e-223|gmx:100808162|K09680 type II pantothenate kinase [EC:2.7.1.33] | (RefSeq) pantothenate kinase 1	Pantothenate and CoA biosynthesis (ko00770)	[H]	Coenzyme transport and metabolism	Fumble	Pantothenate kinase 2 OS=Oryza sativa subsp. japonica OX=39947 GN=Os09g0533100 PE=2 SV=2	H	Coenzyme transport and metabolism	hypothetical protein GLYMA_08G285700 [Glycine max]	molecular function: catalytic activity (GO:0003824);; biological process: metabolic process (GO:0008152);; biological process: cellular process (GO:0009987);; molecular function: binding (GO:0005488);; cellular component: cell (GO:0005623);; cellular component: organelle (GO:0043226);; cellular component: cell part (GO:0044464);; biological process: single-organism process (GO:0044699)
Glyma.19G206200	Glyma.19G206200	24.1898	1242	34.8205	2097	33.3507	1611	7.46098	511	11.3383	795	11.6018	598	2.46067e-06	-1.38745	down	[P]	Inorganic ion transport and metabolism	Molecular Function: N,N-dimethylaniline monooxygenase activity (GO:0004499);; Molecular Function: flavin adenine dinucleotide binding (GO:0050660);; Molecular Function: NADP binding (GO:0050661);;	K11816|8.5e-229|gmx:100777958|K11816 indole-3-pyruvate monooxygenase [EC:1.14.13.168] | (RefSeq) uncharacterized protein LOC100777958	Tryptophan metabolism (ko00380)	[Q]	Secondary metabolites biosynthesis, transport and catabolism	Flavin-binding monooxygenase-like	Probable indole-3-pyruvate monooxygenase YUCCA10 OS=Arabidopsis thaliana OX=3702 GN=YUC10 PE=2 SV=1	Q	Secondary metabolites biosynthesis, transport and catabolism	uncharacterized protein LOC100777958 [Glycine max]	molecular function: catalytic activity (GO:0003824);; biological process: metabolic process (GO:0008152);; biological process: single-organism process (GO:0044699);; molecular function: binding (GO:0005488)
Glyma.08G223000	Glyma.08G223000	1.78659	216	1.87896	224	2.07233	193	8.43417	1111	6.42125	866	5.80515	576	1.9233e-05	1.22485	up	--	--	Cellular Component: exocyst (GO:0000145);; Biological Process: exocytosis (GO:0006887);; Biological Process: Golgi to plasma membrane transport (GO:0006893);; Biological Process: protein localization (GO:0008104);; Cellular Component: integral component of membrane (GO:0016021);;	K19986|0.0e+00|gmx:100816882|K19986 exocyst complex component 8 | (RefSeq) exocyst complex component EXO84B	--	[U]	Intracellular trafficking, secretion, and vesicular transport	Exocyst component 84 C-terminal	Exocyst complex component EXO84B OS=Arabidopsis thaliana OX=3702 GN=EXO84B PE=1 SV=1	U	Intracellular trafficking, secretion, and vesicular transport	hypothetical protein GLYMA_08G223000 [Glycine max]	cellular component: cell (GO:0005623);; cellular component: macromolecular complex (GO:0032991);; cellular component: cell part (GO:0044464);; biological process: cellular process (GO:0009987);; biological process: single-organism process (GO:0044699);; biological process: localization (GO:0051179);; cellular component: membrane (GO:0016020);; cellular component: membrane part (GO:0044425)
Glyma.U021700	Glyma.U021700	0.064071	11	0	0	0.044183	8	0.932784	212	0.588867	137	0.695005	119	8.89909e-06	1.57422	up	--	--	--	--	--	--	--	--	--	S	Function unknown	hypothetical protein GLYMA_U021700 [Glycine max]	--
Glyma.19G198600	Glyma.19G198600	8.01557	257	5.93636	223	8.69566	262	0.796562	34	0.697759	31	0.149106	5	7.63208e-13	-2.21626	down	--	--	Cellular Component: plasmodesma (GO:0009506);; Cellular Component: integral component of membrane (GO:0016021);; Cellular Component: anchored component of plasma membrane (GO:0046658);;	--	--	--	--	Late embryogenesis abundant protein	NDR1/HIN1-like protein 10 OS=Arabidopsis thaliana OX=3702 GN=NHL10 PE=2 SV=1	S	Function unknown	putative syntaxin-24 [Glycine max]	cellular component: cell junction (GO:0030054);; cellular component: membrane (GO:0016020);; cellular component: membrane part (GO:0044425);; cellular component: cell (GO:0005623);; cellular component: cell part (GO:0044464)
Glyma.19G178100	Glyma.19G178100	19.6248	1097	22.828	1497	20.0214	1053	6.05337	451	10.4037	794	6.96154	391	1.9233e-05	-1.26546	down	[J]	Translation, ribosomal structure and biogenesis	Molecular Function: RNA binding (GO:0003723);; Molecular Function: structural constituent of ribosome (GO:0003735);; Biological Process: translation (GO:0006412);; Cellular Component: cytosolic large ribosomal subunit (GO:0022625);;	K02930|5.7e-242|gmx:100796712|K02930 large subunit ribosomal protein L4e | (RefSeq) 60S ribosomal protein L4	Ribosome (ko03010)	[A]	RNA processing and modification	Ribosomal protein L4/L1 family	60S ribosomal protein L4 OS=Prunus armeniaca OX=36596 GN=RPL4 PE=2 SV=1	J	Translation, ribosomal structure and biogenesis	60S ribosomal protein L4 [Glycine max]	molecular function: binding (GO:0005488);; molecular function: structural molecule activity (GO:0005198);; biological process: metabolic process (GO:0008152);; biological process: cellular process (GO:0009987);; cellular component: cell (GO:0005623);; cellular component: macromolecular complex (GO:0032991);; cellular component: organelle (GO:0043226);; cellular component: organelle part (GO:00444…
Glyma.11G121800	Glyma.11G121800	0.75733	26	1.73907	70	0.896327	29	6.50886	294	30.669	1418	24.7247	841	9.21725e-11	2.06462	up	--	--	Molecular Function: oxygen transporter activity (GO:0005344);; Molecular Function: oxygen binding (GO:0019825);; Molecular Function: heme binding (GO:0020037);; Molecular Function: metal ion binding (GO:0046872);;	K11968|2.2e-69|dzi:111298175|K11968 ariadne-1 [EC:2.3.2.31] | (RefSeq) probable E3 ubiquitin-protein ligase ARI2 isoform X1	--	[C]	Energy production and conversion	Globin	Non-symbiotic hemoglobin 1 OS=Medicago sativa OX=3879 GN=MHB1 PE=2 SV=1	C	Energy production and conversion	Non-symbiotic hemoglobin 1 [Glycine soja]	molecular function: transporter activity (GO:0005215);; biological process: localization (GO:0051179);; molecular function: binding (GO:0005488)
Glyma.15G003000	Glyma.15G003000	0	0	0.042988	2	0	0	1.43004	59	1.82008	75	1.17074	38	0.000161661	1.37011	up	--	--	--	--	--	--	--	Domain of unknown function (DUF4535)	--	S	Function unknown	uncharacterized protein LOC100799450 [Glycine max]	--
Glyma.19G198300	Glyma.19G198300	3.95904	136	3.02874	122	4.67729	152	0.869357	40	1.29145	61	1.12355	39	0.000789583	-1.2838	down	--	--	--	--	--	--	--	--	--	S	Function unknown	hypothetical protein GLYMA_19G198300 [Glycine max]	--
Glyma.08G286000	Glyma.08G286000	0.805821	47	0.829607	56	0.451443	25	3.01412	231	2.39798	189	3.33714	193	0.000786558	1.2515	up	--	--	Cellular Component: U2-type spliceosomal complex (GO:0005684);; Biological Process: snoRNA splicing (GO:0034247);; Molecular Function: metal ion binding (GO:0046872);;	K13127|3.6e-150|pvu:PHAVU_010G084000g|K13127 RING finger protein 113A | (RefSeq) hypothetical protein	--	[O]	Posttranslational modification, protein turnover, chaperones	Zinc finger, C3HC4 type (RING finger)	Zinc finger CCCH domain-containing protein 1 OS=Arabidopsis thaliana OX=3702 GN=At1g01350 PE=2 SV=2	O	Posttranslational modification, protein turnover, chaperones	hypothetical protein GLYMA_08G286000 [Glycine max]	cellular component: cell (GO:0005623);; cellular component: macromolecular complex (GO:0032991);; cellular component: organelle (GO:0043226);; cellular component: organelle part (GO:0044422);; cellular component: cell part (GO:0044464);; biological process: metabolic process (GO:0008152);; biological process: cellular process (GO:0009987);; molecular function: binding (GO:0005488)
Glyma.08G287800	Glyma.08G287800	5.08855	239	4.14681	228	4.47749	198	1.55921	98	1.86338	120	2.04758	97	0.00195698	-1.12092	down	--	--	Molecular Function: cysteine-type peptidase activity (GO:0008234);;	K16287|1.1e-175|gmx:100790705|K16287 ubiquitin-like-specific protease 1C/D [EC:3.4.22.68] | (RefSeq) ubiquitin-like-specific protease 1D	--	[O]	Posttranslational modification, protein turnover, chaperones	Ulp1 protease family, C-terminal catalytic domain	Ubiquitin-like-specific protease 1D OS=Arabidopsis thaliana OX=3702 GN=ULP1D PE=1 SV=1	O	Posttranslational modification, protein turnover, chaperones	hypothetical protein GLYMA_08G287800 [Glycine max]	molecular function: catalytic activity (GO:0003824);; biological process: metabolic process (GO:0008152)
Glyma.14G216100	Glyma.14G216100	13.4077	972	19.2703	1638	8.65217	588	6.99075	671	4.82112	478	3.76973	274	0.000498623	-1.18705	down	[T]	Signal transduction mechanisms	Molecular Function: transmembrane receptor protein serine/threonine kinase activity (GO:0004675);; Molecular Function: ATP binding (GO:0005524);; Cellular Component: plasma membrane (GO:0005886);; Biological Process: protein phosphorylation (GO:0006468);;	K13430|5.6e-55|mtr:MTR_7g083500|K13430 serine/threonine-protein kinase PBS1 [EC:2.7.11.1] | (RefSeq) receptor Serine/Threonine kinase	Plant-pathogen interaction (ko04626)	[T]	Signal transduction mechanisms	Protein kinase domain	Proline-rich receptor-like protein kinase PERK13 OS=Arabidopsis thaliana OX=3702 GN=PERK13 PE=1 SV=1	T	Signal transduction mechanisms	probable serine/threonine-protein kinase PBL7 [Glycine max]	molecular function: catalytic activity (GO:0003824);; molecular function: signal transducer activity (GO:0004871);; molecular function: molecular transducer activity (GO:0060089);; biological process: metabolic process (GO:0008152);; biological process: cellular process (GO:0009987);; biological process: signaling (GO:0023052);; biological process: single-organism process (GO:0044699);; biologica…
Glyma.08G199700	Glyma.08G199700	1.61394	110	1.81592	145	0.882468	57	0.19159	18	0.232482	22	0.250696	18	4.81812e-06	-1.59021	down	[O]	Posttranslational modification, protein turnover, chaperones	Molecular Function: damaged DNA binding (GO:0003684);; Molecular Function: ATP binding (GO:0005524);; Biological Process: DNA repair (GO:0006281);; Molecular Function: DNA-dependent ATPase activity (GO:0008094);;	K04485|0.0e+00|gmx:100794165|K04485 DNA repair protein RadA/Sms | (RefSeq) uncharacterized protein LOC100794165 isoform X1	--	--	--	AAA domain	--	L	Replication, recombination and repair	uncharacterized protein LOC100794165 isoform X1 [Glycine max]	molecular function: binding (GO:0005488);; biological process: metabolic process (GO:0008152);; biological process: cellular process (GO:0009987);; biological process: response to stimulus (GO:0050896);; molecular function: catalytic activity (GO:0003824)
Glyma.19G250600	Glyma.19G250600	13.7202	2053	19.7754	3471	13.52	1904	1.70561	341	1.34779	276	1.45885	219	3.37787e-41	-2.94842	down	--	--	Molecular Function: RNA 7-methylguanosine cap binding (GO:0000340);; Biological Process: cell morphogenesis (GO:0000902);; Biological Process: regulation of translation (GO:0006417);; Biological Process: regulation of actin filament polymerization (GO:0030833);; Cellular Component: SCAR complex (GO:0031209);; Molecular Function: Rac GTPase binding (GO:0048365);;	K05749|0.0e+00|gmx:100775991|K05749 cytoplasmic FMR1 interacting protein | (RefSeq) protein PIR isoform X1	RNA transport (ko03013)	[R]	General function prediction only	Cytoplasmic Fragile-X interacting family	Protein PIR OS=Arabidopsis thaliana OX=3702 GN=PIR PE=1 SV=2	R	General function prediction only	protein PIR isoform X1 [Glycine max]	molecular function: binding (GO:0005488);; biological process: cellular process (GO:0009987);; biological process: developmental process (GO:0032502);; biological process: single-organism process (GO:0044699);; biological process: cellular component organization or biogenesis (GO:0071840);; biological process: biological regulation (GO:0065007);; cellular component: cell (GO:0005623);; cellular c…
Glycine_max_newGene_4092	--	1.13572	90	0.545846	51	0.785779	58	0	0	0	0	0.025149	3	2.29221e-07	-1.72604	down	--	--	Molecular Function: nucleic acid binding (GO:0003676);; Biological Process: DNA integration (GO:0015074);;	K20224|1.3e-09|var:108334967|K20224 importin-9 | (RefSeq) importin-9	--	--	--	--	--	L	Replication, recombination and repair	Retrotransposable element Tf2 [Cajanus cajan]	molecular function: binding (GO:0005488);; biological process: metabolic process (GO:0008152);; biological process: cellular process (GO:0009987)
Glyma.03G014500	Glyma.03G014500	6.19993	403	5.80966	443	4.6594	285	17.657	1530	16.8594	1496	14.2838	932	1.15133e-05	1.14061	up	[IQR]	Lipid transport and metabolism;; Secondary metabolites biosynthesis, transport and catabolism;; General function prediction only	Cellular Component: membrane (GO:0016020);; Biological Process: oxidation-reduction process (GO:0055114);;	K15095|2.2e-185|gmx:100806995|K15095 (+)-neomenthol dehydrogenase [EC:1.1.1.208] | (RefSeq) (+)-neomenthol dehydrogenase	--	[Q]	Secondary metabolites biosynthesis, transport and catabolism	short chain dehydrogenase	(+)-neomenthol dehydrogenase OS=Arabidopsis thaliana OX=3702 GN=SDR1 PE=1 SV=1	R	General function prediction only	(+)-neomenthol dehydrogenase [Glycine max]	cellular component: membrane (GO:0016020);; biological process: metabolic process (GO:0008152);; biological process: single-organism process (GO:0044699)
Glyma.19G178600	Glyma.19G178600	1.54571	150	2.02376	231	1.77798	161	19.5159	2508	13.6172	1800	13.4926	1269	1.06297e-22	2.32297	up	[L]	Replication, recombination and repair	Biological Process: double-strand break repair via homologous recombination (GO:0000724);; Molecular Function: DNA replication origin binding (GO:0003688);; Molecular Function: single-stranded DNA binding (GO:0003697);; Molecular Function: ATP binding (GO:0005524);; Cellular Component: nucleus (GO:0005634);; Biological Process: DNA replication initiation (GO:0006270);; Biological Process: male me…	K10737|0.0e+00|gmx:100784549|K10737 DNA helicase MCM8 [EC:3.6.4.12] | (RefSeq) probable DNA helicase MCM8 isoform X1	--	[L]	Replication, recombination and repair	MCM P-loop domain	Probable DNA helicase MCM8 OS=Arabidopsis thaliana OX=3702 GN=MCM8 PE=2 SV=2	L	Replication, recombination and repair	hypothetical protein GLYMA_19G178600 [Glycine max]	biological process: metabolic process (GO:0008152);; biological process: cellular process (GO:0009987);; biological process: response to stimulus (GO:0050896);; molecular function: binding (GO:0005488);; cellular component: cell (GO:0005623);; cellular component: organelle (GO:0043226);; cellular component: cell part (GO:0044464);; biological process: reproduction (GO:0000003);; biological proces…
Glyma.U040100	Glyma.U040100	2.17426	99	1.47294	78	1.68361	72	0.169522	11	0	0	0.142026	7	2.38744e-05	-1.50936	down	--	--	Biological Process: endonucleolytic cleavage to generate mature 5'-end of SSU-rRNA from (SSU-rRNA, 5.8S rRNA, LSU-rRNA) (GO:0000472);; Biological Process: endonucleolytic cleavage in 5'-ETS of tricistronic rRNA transcript (SSU-rRNA, 5.8S rRNA, LSU-rRNA) (GO:0000480);; Cellular Component: nucleolus (GO:0005730);; Cellular Component: 90S preribosome (GO:0030686);; Molecular Function: U3 snoRNA bind…	K14555|9.9e-181|gmx:106797977|K14555 U3 small nucleolar RNA-associated protein 13 | (RefSeq) transducin beta-like protein 3	Ribosome biogenesis in eukaryotes (ko03008)	[A]	RNA processing and modification	WD domain, G-beta repeat	--	A	RNA processing and modification	hypothetical protein GLYMA_U040100 [Glycine max]	biological process: metabolic process (GO:0008152);; biological process: cellular process (GO:0009987);; biological process: cellular component organization or biogenesis (GO:0071840);; cellular component: cell (GO:0005623);; cellular component: organelle (GO:0043226);; cellular component: organelle part (GO:0044422);; cellular component: cell part (GO:0044464);; cellular component: macromolecula…
Glyma.08G280100	Glyma.08G280100	0	0	0	0	0	0	12.5962	162	7.56886	100	6.41022	63	9.74829e-11	2.06214	up	--	--	Biological Process: vacuolar acidification (GO:0007035);; Cellular Component: RAVE complex (GO:0043291);;	--	--	[R]	General function prediction only	RAVE protein 1 C terminal	--	R	General function prediction only	dmX-like protein 1 [Glycine max]	biological process: cellular process (GO:0009987);; biological process: single-organism process (GO:0044699);; biological process: biological regulation (GO:0065007);; cellular component: cell (GO:0005623);; cellular component: macromolecular complex (GO:0032991);; cellular component: cell part (GO:0044464)
Glyma.08G305500	Glyma.08G305500	6.78711	442	6.51989	498	6.45359	396	83.0181	7198	69.3099	6155	53.9407	3521	4.83922e-34	2.63999	up	[H]	Coenzyme transport and metabolism	Molecular Function: catalytic activity (GO:0003824);; Cellular Component: cytoplasm (GO:0005737);; Cellular Component: actin filament (GO:0005884);; Cellular Component: integral component of membrane (GO:0016021);; Cellular Component: actin filament bundle (GO:0032432);; Molecular Function: actin filament binding (GO:0051015);; Biological Process: actin filament bundle assembly (GO:0051017);; Bio…	K17275|2.5e-87|gmx:100794850|K17275 plastin-1 | (RefSeq) fimbrin-1 isoform X1	--	[Z]	Cytoskeleton	Calponin homology (CH) domain	Fimbrin-5 OS=Arabidopsis thaliana OX=3702 GN=FIM5 PE=1 SV=1	Z	Cytoskeleton	hypothetical protein GLYMA_08G305500 [Glycine max]	molecular function: catalytic activity (GO:0003824);; cellular component: cell (GO:0005623);; cellular component: cell part (GO:0044464);; cellular component: organelle (GO:0043226);; cellular component: organelle part (GO:0044422);; cellular component: supramolecular complex (GO:0099080);; cellular component: membrane (GO:0016020);; cellular component: membrane part (GO:0044425);; molecular func…
Glyma.19G210400	Glyma.19G210400	40.7518	680	32.7589	642	20.7024	326	5.19627	116	6.11621	140	9.26572	156	9.40276e-09	-1.69381	down	--	--	Biological Process: spliceosomal snRNP assembly (GO:0000387);; Cellular Component: P-body (GO:0000932);; Biological Process: nuclear-transcribed mRNA catabolic process (GO:0000956);; Molecular Function: RNA binding (GO:0003723);; Cellular Component: spliceosomal complex (GO:0005681);; Cellular Component: U6 snRNP (GO:0005688);; Molecular Function: U6 snRNA binding (GO:0017070);; Biological Proces…	K12623|5.3e-63|vra:106757211|K12623 U6 snRNA-associated Sm-like protein LSm4 | (RefSeq) U6 snRNA-associated Sm-like protein LSm2 isoform X1	RNA degradation (ko03018);; Spliceosome (ko03040)	[A]	RNA processing and modification	LSM domain	Sm-like protein LSM4 OS=Arabidopsis thaliana OX=3702 GN=LSM4 PE=1 SV=1	A	RNA processing and modification	hypothetical protein GLYMA_19G210400 [Glycine max]	biological process: cellular process (GO:0009987);; biological process: cellular component organization or biogenesis (GO:0071840);; cellular component: cell (GO:0005623);; cellular component: macromolecular complex (GO:0032991);; cellular component: organelle (GO:0043226);; cellular component: cell part (GO:0044464);; biological process: metabolic process (GO:0008152);; biological process: biolo…
Glyma.08G291600	Glyma.08G291600	0.308415	26	0.33568	34	0.170461	14	1.1298	127	1.30083	150	1.67029	142	0.00149056	1.265	up	[T]	Signal transduction mechanisms	Molecular Function: acid phosphatase activity (GO:0003993);; Molecular Function: metal ion binding (GO:0046872);;	K22390|0.0e+00|gmx:100779640|K22390 acid phosphatase type 7 | (RefSeq) probable inactive purple acid phosphatase 1	--	[G]	Carbohydrate transport and metabolism	Fn3-like domain from Purple Acid Phosphatase	Probable inactive purple acid phosphatase 1 OS=Arabidopsis thaliana OX=3702 GN=PAP1 PE=2 SV=1	G	Carbohydrate transport and metabolism	probable inactive purple acid phosphatase 1 [Glycine max]	molecular function: catalytic activity (GO:0003824);; biological process: metabolic process (GO:0008152);; biological process: cellular process (GO:0009987);; molecular function: binding (GO:0005488)
Glyma.08G293000	Glyma.08G293000	0.655688	71	0.590626	75	0.396871	40	3.73575	531	2.32563	340	1.5619	168	0.000216687	1.32783	up	--	--	Cellular Component: histone deacetylase complex (GO:0000118);; Biological Process: negative regulation of transcription from RNA polymerase II promoter (GO:0000122);; Cellular Component: chromatin (GO:0000785);; Molecular Function: transcription corepressor activity (GO:0003714);; Biological Process: histone deacetylation (GO:0016575);;	K11644|0.0e+00|gmx:106799801|K11644 paired amphipathic helix protein Sin3a | (RefSeq) paired amphipathic helix protein Sin3-like 3 isoform X1	--	[B]	Chromatin structure and dynamics	Sin3 family co-repressor	Paired amphipathic helix protein Sin3-like 3 OS=Arabidopsis thaliana OX=3702 GN=SNL3 PE=1 SV=3	B	Chromatin structure and dynamics	paired amphipathic helix protein Sin3-like 3 isoform X1 [Glycine max]	cellular component: cell (GO:0005623);; cellular component: membrane-enclosed lumen (GO:0031974);; cellular component: macromolecular complex (GO:0032991);; cellular component: organelle (GO:0043226);; cellular component: organelle part (GO:0044422);; cellular component: cell part (GO:0044464);; biological process: biological regulation (GO:0065007);; molecular function: transcription factor acti…
Glycine_max_newGene_4481	--	0	0	0.075645	3	0	0	8.21266	496	6.62251	405	2.70939	100	3.0645e-18	2.64212	up	--	--	--	--	--	--	--	--	--	--	--	--	--
Glycine_max_newGene_13070	--	8.80879	73	5.73385	56	12.0388	93	0.057296	1	0.276719	4	0.076911	1	6.00231e-09	-1.89936	down	--	--	--	--	--	--	--	--	--	--	--	--	--
Glyma.08G204500	Glyma.08G204500	5.55797	380	7.97191	640	5.68491	366	2.0202	184	2.11522	199	2.72671	188	2.03441e-05	-1.28959	down	[G]	Carbohydrate transport and metabolism	Biological Process: carbohydrate transport (GO:0008643);; Cellular Component: integral component of membrane (GO:0016021);; Molecular Function: transmembrane transporter activity (GO:0022857);;	K03444|2.6e-54|ath:AT1G19450|K03444 MFS transporter, SP family, ERD6-like sugar transporter | (RefSeq) Major facilitator superfamily protein	--	[R]	General function prediction only	Sugar (and other) transporter	Probable plastidic glucose transporter 3 OS=Arabidopsis thaliana OX=3702 GN=At1g79820 PE=2 SV=2	R	General function prediction only	probable plastidic glucose transporter 3 [Glycine max]	biological process: single-organism process (GO:0044699);; biological process: localization (GO:0051179);; cellular component: membrane (GO:0016020);; cellular component: membrane part (GO:0044425);; molecular function: transporter activity (GO:0005215)
Glyma.18G147500	Glyma.18G147500	0	0	0	0	0	0	45.5959	843	40.0341	758	29.5925	412	1.06619e-60	4.43494	up	--	--	--	--	--	--	--	--	--	--	--	hypothetical protein GLYMA_18G147500 [Glycine max]	--
Glyma.18G147400	Glyma.18G147400	0	0	0	0	0	0	12.9466	103	7.21084	59	9.02661	54	7.81331e-07	1.66136	up	--	--	--	--	--	--	--	Domain of unknown function (DUF4535)	--	S	Function unknown	uncharacterized protein LOC100817291 [Glycine max]	--
Glyma.19G213800	Glyma.19G213800	0	0	0	0	0	0	5.55912	336	3.21069	199	2.9813	136	9.32812e-23	2.92729	up	--	--	--	--	--	--	--	Myb/SANT-like DNA-binding domain	--	S	Function unknown	hypothetical protein GLYMA_19G213800 [Glycine max]	--
Glyma.08G226000	Glyma.08G226000	70.6682	3924	95.3444	6198	97.9326	5101	43.0003	3175	38.4038	2888	40.8005	2266	0.00013999	-1.09579	down	--	--	Molecular Function: lipid binding (GO:0008289);; Cellular Component: integral component of membrane (GO:0016021);;	--	--	[I]	Lipid transport and metabolism	START domain	--	I	Lipid transport and metabolism	uncharacterized protein LOC102661161 [Glycine max]	molecular function: binding (GO:0005488);; cellular component: membrane (GO:0016020);; cellular component: membrane part (GO:0044425)
Glyma.19G224400	Glyma.19G224400	2.01146	185	0.927593	100	1.37026	119	0	0	0	0	0	0	2.19458e-20	-2.784	down	--	--	Molecular Function: peptide:proton symporter activity (GO:0015333);; Cellular Component: integral component of membrane (GO:0016021);; Molecular Function: oligopeptide transmembrane transporter activity (GO:0035673);; Molecular Function: peptide transmembrane transporter activity (GO:1904680);;	K14638|1.5e-253|pvu:PHAVU_007G206400g|K14638 solute carrier family 15 (peptide/histidine transporter), member 3/4 | (RefSeq) hypothetical protein	--	[E]	Amino acid transport and metabolism	POT family	Protein NRT1/ PTR FAMILY 4.6 OS=Arabidopsis thaliana OX=3702 GN=NPF4.6 PE=1 SV=1	E	Amino acid transport and metabolism	protein NRT1/ PTR FAMILY 4.6 [Glycine max]	molecular function: transporter activity (GO:0005215);; biological process: single-organism process (GO:0044699);; biological process: localization (GO:0051179);; cellular component: membrane (GO:0016020);; cellular component: membrane part (GO:0044425)
Glyma.05G062800	Glyma.05G062800	1.81684	76	1.93887	96	1.398	56	0.050018	3	0.028455	2	0.018595	1	7.95201e-12	-2.16787	down	--	--	Cellular Component: integral component of membrane (GO:0016021);;	--	--	--	--	Cotton fibre expressed protein	--	S	Function unknown	hypothetical protein GLYMA_05G062800 [Glycine max]	cellular component: membrane (GO:0016020);; cellular component: membrane part (GO:0044425)
Glyma.06G075200	Glyma.06G075200	5.37039	195	8.1104	345	6.04779	207	1.48147	72	1.06673	53	1.55377	57	5.35952e-09	-1.73267	down	--	--	Cellular Component: integral component of membrane (GO:0016021);;	--	--	--	--	Protein of unknown function (DUF1218)	--	S	Function unknown	uncharacterized protein LOC100527232 precursor [Glycine max]	cellular component: membrane (GO:0016020);; cellular component: membrane part (GO:0044425)
Glyma.19G164500	Glyma.19G164500	4.55049	246	4.93455	313	2.38523	123	0.828838	62	0.8552	64	1.50637	83	0.000241138	-1.33252	down	--	--	Cellular Component: mitochondrion (GO:0005739);; Biological Process: auxin polar transport (GO:0009926);; Cellular Component: chloroplast envelope (GO:0009941);; Biological Process: response to UV-B (GO:0010224);;	--	--	[S]	Function unknown	Vitamin B6 photo-protection and homoeostasis	Protein root UVB sensitive 2, chloroplastic OS=Arabidopsis thaliana OX=3702 GN=RUS2 PE=1 SV=2	S	Function unknown	protein root UVB sensitive 2, chloroplastic isoform X1 [Glycine max]	cellular component: cell (GO:0005623);; cellular component: organelle (GO:0043226);; cellular component: cell part (GO:0044464);; biological process: single-organism process (GO:0044699);; biological process: localization (GO:0051179);; biological process: biological regulation (GO:0065007);; cellular component: organelle part (GO:0044422);; biological process: response to stimulus (GO:0050896)
Glyma.20G029600	Glyma.20G029600	5.52055	80	6.47322	110	4.65944	64	0	0	0.120309	3	0	0	7.63566e-13	-2.24901	down	--	--	Molecular Function: adenyl-nucleotide exchange factor activity (GO:0000774);; Molecular Function: peroxidase activity (GO:0004601);; Biological Process: protein folding (GO:0006457);; Molecular Function: protein homodimerization activity (GO:0042803);; Molecular Function: oxidoreductase activity, acting on NAD(P)H, oxygen as acceptor (GO:0050664);; Molecular Function: chaperone binding (GO:005108…	K13447|1.8e-14|gmx:100814238|K13447 respiratory burst oxidase [EC:1.6.3.- 1.11.1.-] | (RefSeq) respiratory burst oxidase homolog protein C	MAPK signaling pathway - plant (ko04016);; Plant-pathogen interaction (ko04626)	--	--	Respiratory burst NADPH oxidase	Respiratory burst oxidase homolog protein C OS=Solanum tuberosum OX=4113 GN=RBOHC PE=1 SV=2	PQ	Inorganic ion transport and metabolism;; Secondary metabolites biosynthesis, transport and catabolism	hypothetical protein GLYMA_20G029600 [Glycine max]	molecular function: binding (GO:0005488);; molecular function: molecular function regulator (GO:0098772);; biological process: biological regulation (GO:0065007);; molecular function: catalytic activity (GO:0003824);; molecular function: antioxidant activity (GO:0016209);; biological process: metabolic process (GO:0008152);; biological process: cellular process (GO:0009987);; biological process: …
Glyma.02G238100	Glyma.02G238100	1.512	84	4.07176	239	3.47744	146	0.529251	34	0.499089	35	1.24337	57	0.00391687	-1.22477	down	[H]	Coenzyme transport and metabolism	Molecular Function: nicotinate-nucleotide diphosphorylase (carboxylating) activity (GO:0004514);; Cellular Component: cytoplasm (GO:0005737);; Biological Process: NAD biosynthetic process (GO:0009435);; Biological Process: quinolinate catabolic process (GO:0034213);;	K00767|7.7e-211|gmx:100776131|K00767 nicotinate-nucleotide pyrophosphorylase (carboxylating) [EC:2.4.2.19] | (RefSeq) uncharacterized protein LOC100776131	Nicotinate and nicotinamide metabolism (ko00760)	[F]	Nucleotide transport and metabolism	Quinolinate phosphoribosyl transferase, C-terminal domain	Nicotinate-nucleotide pyrophosphorylase [carboxylating], chloroplastic OS=Arabidopsis thaliana OX=3702 GN=QPT PE=2 SV=2	F	Nucleotide transport and metabolism	hypothetical protein GLYMA_02G238100 [Glycine max]	molecular function: catalytic activity (GO:0003824);; cellular component: cell (GO:0005623);; cellular component: cell part (GO:0044464);; biological process: metabolic process (GO:0008152);; biological process: cellular process (GO:0009987);; biological process: single-organism process (GO:0044699)
Glyma.08G305900	Glyma.08G305900	0.070085	4	0.263819	14	0.044307	2	1.55706	93	1.04756	65	2.82553	128	0.000703395	1.32689	up	--	--	Molecular Function: double-stranded DNA binding (GO:0003690);; Biological Process: regulation of transcription, DNA-templated (GO:0006355);; Cellular Component: chloroplast (GO:0009507);; Biological Process: chloroplast organization (GO:0009658);; Biological Process: developmental process (GO:0032502);;	K15032|6.8e-196|gmx:100806386|K15032 mTERF domain-containing protein, mitochondrial | (RefSeq) uncharacterized protein LOC100806386	--	[KR]	Transcription;; General function prediction only	mTERF	--	K	Transcription	hypothetical protein GLYMA_08G305900 [Glycine max]	molecular function: binding (GO:0005488);; biological process: biological regulation (GO:0065007);; cellular component: cell (GO:0005623);; cellular component: organelle (GO:0043226);; cellular component: cell part (GO:0044464);; biological process: cellular process (GO:0009987);; biological process: cellular component organization or biogenesis (GO:0071840);; biological process: developmental pr…
Glyma.19G213900	Glyma.19G213900	0.223422	10	0.245589	13	0.20858	9	2.86886	169	2.8228	170	4.3248	191	4.39209e-11	2.06105	up	--	--	--	K22376|8.5e-37|nta:107775113|K22376 E3 ubiquitin-protein ligase KCMF1 [EC:2.3.2.27] | (RefSeq) protein DEHYDRATION-INDUCED 19 homolog 4-like	--	--	--	Stress-induced protein Di19, C-terminal	Protein DEHYDRATION-INDUCED 19 homolog 2 OS=Oryza sativa subsp. japonica OX=39947 GN=DI19-2 PE=2 SV=2	S	Function unknown	uncharacterized protein LOC100527153 [Glycine max]	--
Glyma.08G200100	Glyma.08G200100	1.60299	61	2.29681	103	0.393993	16	32.4308	1632	53.7368	2765	85.2059	3218	1.50744e-22	2.85966	up	[R]	General function prediction only	Molecular Function: nutrient reservoir activity (GO:0045735);;	K20728|9.0e-46|bna:106380061|K20728 vegetative storage protein 2 | (RefSeq) vegetative storage protein 2	MAPK signaling pathway - plant (ko04016)	--	--	HAD superfamily, subfamily IIIB (Acid phosphatase)	Stem 31 kDa glycoprotein OS=Glycine max OX=3847 GN=VSPB PE=2 SV=1	R	General function prediction only	stem 31 kDa glycoprotein precursor [Glycine max]	molecular function: nutrient reservoir activity (GO:0045735)
Glyma.03G029300	Glyma.03G029300	0	0	0	0	0	0	9.65188	530	5.22884	294	6.92599	287	1.56874e-36	3.59543	up	--	--	Biological Process: intracellular protein transport (GO:0006886);; Cellular Component: integral component of membrane (GO:0016021);;	K13141|1.6e-09|csat:104745793|K13141 integrator complex subunit 4 | (RefSeq) protein SIEL-like	--	[U]	Intracellular trafficking, secretion, and vesicular transport	--	TOM1-like protein 9 OS=Arabidopsis thaliana OX=3702 GN=TOL9 PE=1 SV=1	U	Intracellular trafficking, secretion, and vesicular transport	hypothetical protein GLYMA_03G029300 [Glycine max]	biological process: localization (GO:0051179);; cellular component: membrane (GO:0016020);; cellular component: membrane part (GO:0044425)
Glyma.08G231400	Glyma.08G231400	5.16968	509	4.20806	486	3.04825	283	0	0	0	0	0	0	1.36421e-62	-4.51515	down	--	--	Cellular Component: nucleus (GO:0005634);; Molecular Function: zinc ion binding (GO:0008270);; Cellular Component: host cell nucleus (GO:0042025);;	--	--	[S]	Function unknown	C3HC zinc finger-like	--	S	Function unknown	hypothetical protein GLYMA_08G231400 [Glycine max]	cellular component: cell (GO:0005623);; cellular component: organelle (GO:0043226);; cellular component: cell part (GO:0044464);; molecular function: binding (GO:0005488);; cellular component: other organism (GO:0044215);; cellular component: other organism part (GO:0044217)
Glyma.08G211100	Glyma.08G211100	9.71511	303	9.02691	330	22.4986	659	2.28331	95	4.96982	212	2.55315	80	0.000496921	-1.34346	down	[Q]	Secondary metabolites biosynthesis, transport and catabolism	--	K08234|6.2e-12|fve:101305877|K08234 glyoxylase I family protein | (RefSeq) uncharacterized LOC101305877	--	--	--	Glyoxalase/Bleomycin resistance protein/Dioxygenase superfamily	--	S	Function unknown	putative lactoylglutathione lyase [Glycine max]	--
Glyma.11G117400	Glyma.11G117400	1579.62	46194	1353.06	46415	1567.21	43131	325.403	12682	403.199	16095	570.822	16750	6.8837e-09	-1.56276	down	[J]	Translation, ribosomal structure and biogenesis	Molecular Function: RNA binding (GO:0003723);; Molecular Function: mRNA binding (GO:0003729);; Cellular Component: nucleus (GO:0005634);; Biological Process: mRNA processing (GO:0006397);; Biological Process: regulation of RNA metabolic process (GO:0051252);; Cellular Component: ribonucleoprotein complex (GO:1990904);;	K13195|2.3e-60|gmx:100305467|K13195 cold-inducible RNA-binding protein | (RefSeq) putative glycine-rich RNA binding protein	--	[R]	General function prediction only	RNA recognition motif. (a.k.a. RRM, RBD, or RNP domain)	Glycine-rich RNA-binding protein 7 OS=Arabidopsis thaliana OX=3702 GN=RBG7 PE=1 SV=1	R	General function prediction only	putative glycine-rich RNA binding protein [Glycine max]	molecular function: binding (GO:0005488);; cellular component: cell (GO:0005623);; cellular component: organelle (GO:0043226);; cellular component: cell part (GO:0044464);; biological process: metabolic process (GO:0008152);; biological process: cellular process (GO:0009987);; biological process: biological regulation (GO:0065007);; cellular component: macromolecular complex (GO:0032991)
Glyma.08G247100	Glyma.08G247100	1.08764	49	0.399578	22	0.298651	13	8.56363	514	4.57193	281	6.40623	290	4.20691e-09	1.88721	up	--	--	Molecular Function: transferase activity, transferring acyl groups other than amino-acyl groups (GO:0016747);;	K13264|6.8e-89|gmx:100127426|K13264 isoflavone 7-O-glucoside-6''-O-malonyltransferase [EC:2.3.1.115] | (RefSeq) IF7MaT; malonyl-CoA:isoflavone 7-O-glucoside-6''-O-malonyltransferase	Isoflavonoid biosynthesis (ko00943);; Flavone and flavonol biosynthesis (ko00944)	--	--	Transferase family	Phenolic glucoside malonyltransferase 1 OS=Arabidopsis thaliana OX=3702 GN=PMAT1 PE=1 SV=1	R	General function prediction only	hypothetical protein GLYMA_08G247100 [Glycine max]	molecular function: catalytic activity (GO:0003824)
Glyma.19G169800	Glyma.19G169800	0	0	0	0	0	0	42.063	1292	30.2399	952	30.1031	697	2.46022e-78	4.92629	up	--	--	Biological Process: intracellular protein transport (GO:0006886);;	K07870|2.0e-20|gmx:100782061|K07870 mitochondrial Rho GTPase 1 [EC:3.6.5.-] | (RefSeq) mitochondrial Rho GTPase 2 isoform X1	--	[U]	Intracellular trafficking, secretion, and vesicular transport	--	TOM1-like protein 9 OS=Arabidopsis thaliana OX=3702 GN=TOL9 PE=1 SV=1	U	Intracellular trafficking, secretion, and vesicular transport	hypothetical protein GLYMA_19G169800 [Glycine max]	biological process: localization (GO:0051179)
Glycine_max_newGene_6496	--	0.850406	29	3.77968	142	6.27955	197	0.507657	25	0.357593	17	0.500559	17	0.00184467	-1.2699	down	--	--	--	--	--	--	--	--	--	--	--	uncharacterized protein LOC114383161 [Glycine soja]	--
Glyma.19G254600	Glyma.19G254600	8.80202	374	6.28629	314	7.08871	284	0.854905	49	2.35175	137	1.41786	61	1.60334e-06	-1.58466	down	[M]	Cell wall/membrane/envelope biogenesis	Molecular Function: oxidoreductase activity (GO:0016491);; Molecular Function: oxidoreductase activity, acting on the CH-OH group of donors, NAD or NADP as acceptor (GO:0016616);;	K13082|1.6e-45|cpap:110820638|K13082 bifunctional dihydroflavonol 4-reductase/flavanone 4-reductase [EC:1.1.1.219 1.1.1.234] | (RefSeq) dihydroflavonol 4-reductase	Flavonoid biosynthesis (ko00941)	[V]	Defense mechanisms	NAD dependent epimerase/dehydratase family	Putative anthocyanidin reductase OS=Ginkgo biloba OX=3311 PE=2 SV=1	V	Defense mechanisms	anthocyanidin reductase [Glycine max]	molecular function: catalytic activity (GO:0003824);; biological process: metabolic process (GO:0008152);; biological process: single-organism process (GO:0044699)
Glyma.18G242300	Glyma.18G242300	8.1314	420	32.858	2006	37.5881	1839	4.05978	277	4.88389	348	8.67921	453	0.000931491	-1.31338	down	[I]	Lipid transport and metabolism	Molecular Function: isopentenyl-diphosphate delta-isomerase activity (GO:0004452);; Cellular Component: cytoplasm (GO:0005737);; Biological Process: isopentenyl diphosphate biosynthetic process (GO:0009240);; Molecular Function: hydrolase activity (GO:0016787);;	K01823|1.5e-169|gmx:100789313|K01823 isopentenyl-diphosphate Delta-isomerase [EC:5.3.3.2] | (RefSeq) uncharacterized protein LOC100789313	Terpenoid backbone biosynthesis (ko00900)	[Q]	Secondary metabolites biosynthesis, transport and catabolism	NUDIX domain	Isopentenyl-diphosphate Delta-isomerase II OS=Camptotheca acuminata OX=16922 GN=IPI2 PE=2 SV=1	Q	Secondary metabolites biosynthesis, transport and catabolism	isopentenyl-diphosphate Delta-isomerase II-like [Glycine max]	molecular function: catalytic activity (GO:0003824);; cellular component: cell (GO:0005623);; cellular component: cell part (GO:0044464);; biological process: metabolic process (GO:0008152);; biological process: cellular process (GO:0009987);; biological process: single-organism process (GO:0044699)
Glyma.19G034700	Glyma.19G034700	12.3049	648	14.7594	912	14.7229	730	1.06506	75	1.10844	80	2.45606	131	1.08787e-15	-2.28203	down	--	--	Molecular Function: zinc ion binding (GO:0008270);;	--	--	[O]	Posttranslational modification, protein turnover, chaperones	RING-H2 zinc finger domain	E3 ubiquitin-protein ligase At3g02290 OS=Arabidopsis thaliana OX=3702 GN=At3g02290 PE=2 SV=1	O	Posttranslational modification, protein turnover, chaperones	uncharacterized protein LOC100777068 [Glycine max]	molecular function: binding (GO:0005488)
Glyma.03G183500	Glyma.03G183500	3.3059	227	10.9595	882	10.8452	700	2.31769	212	2.56675	241	2.22208	153	0.000931491	-1.27764	down	[N]	Cell motility	Cellular Component: Golgi apparatus (GO:0005794);; Cellular Component: integral component of membrane (GO:0016021);; Molecular Function: transferase activity, transferring glycosyl groups (GO:0016757);; Molecular Function: mannan synthase activity (GO:0051753);;	K13680|7.5e-305|gmx:100817298|K13680 beta-mannan synthase [EC:2.4.1.32] | (RefSeq) glucomannan 4-beta-mannosyltransferase 1	--	--	--	Glycosyl transferase family group 2	Glucomannan 4-beta-mannosyltransferase 1 OS=Cyamopsis tetragonoloba OX=3832 GN=ManS PE=1 SV=1	R	General function prediction only	glucomannan 4-beta-mannosyltransferase 1 [Glycine max]	cellular component: cell (GO:0005623);; cellular component: organelle (GO:0043226);; cellular component: cell part (GO:0044464);; cellular component: membrane (GO:0016020);; cellular component: membrane part (GO:0044425);; molecular function: catalytic activity (GO:0003824);; biological process: metabolic process (GO:0008152);; biological process: single-organism process (GO:0044699)
Glyma.15G187900	Glyma.15G187900	3.44346	62	2.78986	59	1.40404	24	11.0472	262	10.6391	259	8.34281	149	0.00318444	1.17523	up	--	--	--	--	--	--	--	--	--	C	Energy production and conversion	hypothetical protein GLYMA_15G187900 [Glycine max]	--
Glyma.08G249700	Glyma.08G249700	45.0537	2826	37.2694	2742	34.6744	2047	22.6993	1897	19.7526	1691	12.2636	772	0.00106605	-1.04615	down	--	--	Biological Process: cellulose microfibril organization (GO:0010215);; Cellular Component: integral component of membrane (GO:0016021);; Cellular Component: anchored component of membrane (GO:0031225);;	--	--	--	--	COBRA-like protein	Protein COBRA OS=Arabidopsis thaliana OX=3702 GN=COB PE=2 SV=1	R	General function prediction only	protein COBRA-like precursor [Glycine max]	biological process: cellular process (GO:0009987);; biological process: single-organism process (GO:0044699);; biological process: cellular component organization or biogenesis (GO:0071840);; cellular component: membrane (GO:0016020);; cellular component: membrane part (GO:0044425)
