# Supplementary material for: Integrated examination of the transcriptome and metabolome of the gene expression response and metabolite accumulation in soybean seeds for seed storability under aging stress
Source: Front Plant Sci. 2024 Jul 8;15:1437107. doi: 10.3389/fpls.2024.1437107 (PMC11261460; doi:10.3389/fpls.2024.1437107)
Supplement: Supplementary Table 5 — Correlation matrix analyses of accumulated metabolites among biological replicates of different samples from different artificial aging conditions between the R80 and the R31 lines. [file Table_5.xlsx]

## Sheet: Table S5
	R31.0h.1	R31.0h.2	R31.0h.3	R31.0h.4	R31.0h.5	R31.0h.6	R31.24h.1	R31.24h.2	R31.24h.3	R31.24h.4	R31.24h.5	R31.24h.6	R31.72h.1	R31.72h.2	R31.72h.3	R31.72h.4	R31.72h.5	R31.72h.6	R31.120h.1	R31.120h.2	R31.120h.3	R31.120h.4	R31.120h.5	R31.120h.6	R80.0h.1	R80.0h.2	R80.0h.3	R80.0h.4	R80.0h.5	R80.0h.6	R80.24h.1	R80.24h.2	R80.24h.3	R80.24h.4	R80.24h.5	R80.24h.6	R80.72h.1	R80.72h.2	R80.72h.3	R80.72h.4	R80.72h.5	R80.72h.6	R80.120h.1	R80.120h.2	R80.120h.3	R80.120h.4	R80.120h.5	R80.120h.6
R31.0h.1	1	0.98188	0.904863	0.931616	0.908846	0.965041	0.923347	0.979936	0.98323	0.908353	0.943621	0.93107	0.900108	0.976934	0.903665	0.923572	0.960009	0.956704	0.911522	0.966426	0.938408	0.914344	0.959616	0.934307	0.930231	0.956086	0.972208	0.931738	0.92629	0.945756	0.92293	0.941165	0.974405	0.919492	0.967089	0.846499	0.908728	0.921487	0.969287	0.951244	0.919797	0.945744	0.880253	0.894988	0.927263	0.894982	0.961354	0.945351
R31.0h.2	0.98188	1	0.91526	0.93152	0.904447	0.969065	0.909982	0.971496	0.983503	0.887132	0.933477	0.927206	0.891291	0.967445	0.900337	0.915929	0.957514	0.944546	0.892655	0.961592	0.936881	0.906317	0.954124	0.927472	0.913237	0.940738	0.974997	0.909006	0.919419	0.938709	0.908165	0.925003	0.964818	0.917604	0.966624	0.843806	0.895657	0.912108	0.960217	0.95079	0.894153	0.947251	0.87316	0.888991	0.919374	0.898305	0.95588	0.952513
R31.0h.3	0.904863	0.91526	1	0.959271	0.95615	0.914698	0.951418	0.924803	0.922585	0.947615	0.961753	0.961543	0.953925	0.886671	0.948426	0.948083	0.911484	0.909331	0.94706	0.897007	0.861875	0.942986	0.878449	0.889988	0.955123	0.88736	0.920017	0.944674	0.949957	0.914176	0.954779	0.942809	0.906752	0.974733	0.943046	0.874098	0.93583	0.926378	0.884425	0.901039	0.93535	0.903803	0.925184	0.927043	0.953745	0.95011	0.893351	0.913901
R31.0h.4	0.931616	0.93152	0.959271	1	0.950054	0.899679	0.947745	0.926854	0.929535	0.936982	0.957289	0.973677	0.933255	0.912186	0.952424	0.952708	0.929787	0.91819	0.930403	0.901306	0.860123	0.95435	0.906575	0.875224	0.963959	0.89765	0.929998	0.93482	0.967097	0.922264	0.957843	0.949345	0.939231	0.963983	0.940906	0.863002	0.932063	0.947342	0.901252	0.922693	0.951897	0.914585	0.935676	0.946064	0.957986	0.934801	0.914878	0.924057
R31.0h.5	0.908846	0.904447	0.95615	0.950054	1	0.915421	0.946321	0.930621	0.923415	0.969696	0.955332	0.965273	0.971285	0.900298	0.965759	0.9721	0.939222	0.942879	0.948399	0.904787	0.87303	0.951547	0.899474	0.904802	0.937127	0.892641	0.922481	0.937191	0.945868	0.912108	0.933573	0.94508	0.918439	0.961408	0.94136	0.879256	0.922481	0.926682	0.891293	0.91236	0.947322	0.918737	0.919589	0.952159	0.945866	0.966225	0.91131	0.922177
R31.0h.6	0.965041	0.969065	0.914698	0.899679	0.915421	1	0.917514	0.978567	0.975059	0.910432	0.939287	0.929793	0.910027	0.949725	0.89709	0.924553	0.950321	0.946489	0.910268	0.962583	0.935182	0.912141	0.939479	0.950575	0.902281	0.945061	0.962912	0.920558	0.906848	0.942534	0.894733	0.922958	0.944339	0.918593	0.973655	0.853223	0.895383	0.895364	0.945583	0.939476	0.893024	0.941479	0.857453	0.878033	0.913063	0.914101	0.944028	0.946189
R31.24h.1	0.923347	0.909982	0.951418	0.947745	0.946321	0.917514	1	0.940204	0.922123	0.952095	0.949229	0.967175	0.952102	0.913938	0.921821	0.941228	0.92756	0.91815	0.952228	0.921997	0.896847	0.967682	0.920684	0.925108	0.944448	0.907247	0.921771	0.952703	0.949593	0.909369	0.949822	0.951641	0.924881	0.950011	0.936082	0.920244	0.936453	0.925952	0.918179	0.902171	0.949031	0.907028	0.94522	0.917261	0.954783	0.926826	0.915648	0.925737
R31.24h.2	0.979936	0.971496	0.924803	0.926854	0.930621	0.978567	0.940204	1	0.986581	0.931376	0.956943	0.945995	0.92542	0.971913	0.919122	0.947996	0.970725	0.966187	0.938933	0.98065	0.940958	0.937203	0.96069	0.955974	0.9305	0.951716	0.972556	0.937914	0.922398	0.950132	0.923326	0.947354	0.967763	0.932197	0.976956	0.857012	0.918611	0.925368	0.962352	0.954461	0.93286	0.951625	0.889958	0.913639	0.94556	0.931174	0.968515	0.961146
R31.24h.3	0.98323	0.983503	0.922585	0.929535	0.923415	0.975059	0.922123	0.986581	1	0.919723	0.952171	0.941087	0.916093	0.978182	0.921507	0.939739	0.976558	0.967078	0.923761	0.977346	0.948713	0.927776	0.958708	0.94683	0.922449	0.952881	0.974744	0.926748	0.918866	0.946014	0.915734	0.938493	0.968437	0.928227	0.973694	0.8486	0.909995	0.924164	0.965581	0.962327	0.916073	0.954283	0.883334	0.910843	0.933375	0.922376	0.969053	0.95826
R31.24h.4	0.908353	0.887132	0.947615	0.936982	0.969696	0.910432	0.952095	0.931376	0.919723	1	0.9661	0.96388	0.983801	0.907463	0.971078	0.970145	0.928641	0.945653	0.974679	0.912898	0.87058	0.961156	0.899147	0.908244	0.946268	0.898477	0.904345	0.955952	0.938517	0.90503	0.940012	0.953013	0.912905	0.960207	0.93298	0.863118	0.93698	0.932068	0.892779	0.905582	0.96421	0.898185	0.915291	0.95311	0.946663	0.96233	0.905521	0.91065
R31.24h.5	0.943621	0.933477	0.961753	0.957289	0.955332	0.939287	0.949229	0.956943	0.952171	0.9661	1	0.975725	0.957626	0.92983	0.960067	0.968471	0.947795	0.94673	0.966625	0.937458	0.894661	0.963234	0.921235	0.920656	0.964166	0.929983	0.9368	0.96168	0.960924	0.944566	0.956273	0.966322	0.94389	0.977203	0.967757	0.857064	0.947154	0.951418	0.918861	0.937946	0.96328	0.93527	0.911857	0.941298	0.962788	0.956761	0.93303	0.936971
R31.24h.6	0.93107	0.927206	0.961543	0.973677	0.965273	0.929793	0.967175	0.945995	0.941087	0.96388	0.975725	1	0.954839	0.917449	0.960288	0.969762	0.946455	0.935668	0.950514	0.922906	0.871686	0.976818	0.918283	0.902542	0.955076	0.909837	0.931399	0.945798	0.966399	0.928643	0.947425	0.956593	0.936404	0.973599	0.960961	0.875926	0.937285	0.941353	0.901617	0.927464	0.956917	0.926966	0.923561	0.944491	0.959011	0.95638	0.923142	0.93772
R31.72h.1	0.900108	0.891291	0.953925	0.933255	0.971285	0.910027	0.952102	0.92542	0.916093	0.983801	0.957626	0.954839	1	0.904282	0.97371	0.970769	0.928108	0.94888	0.976324	0.913319	0.884768	0.959931	0.900595	0.919123	0.935448	0.883551	0.908525	0.947374	0.932652	0.897858	0.942732	0.948169	0.903113	0.959122	0.926384	0.867062	0.937498	0.934017	0.898698	0.905591	0.956043	0.898161	0.927758	0.960215	0.954803	0.968766	0.909039	0.91336
R31.72h.2	0.976934	0.967445	0.886671	0.912186	0.900298	0.949725	0.913938	0.971913	0.978182	0.907463	0.92983	0.917449	0.904282	1	0.907865	0.917053	0.972161	0.966432	0.920986	0.984281	0.965387	0.921369	0.977269	0.953674	0.90612	0.931344	0.955629	0.906308	0.899309	0.91483	0.904176	0.916974	0.965692	0.896061	0.942659	0.83547	0.900018	0.922839	0.979998	0.952168	0.920491	0.929969	0.893612	0.908324	0.928399	0.899532	0.979603	0.956119
R31.72h.3	0.903665	0.900337	0.948426	0.952424	0.965759	0.89709	0.921821	0.919122	0.921507	0.971078	0.960067	0.960288	0.97371	0.907865	1	0.97646	0.933833	0.951052	0.964291	0.910455	0.859708	0.957137	0.896833	0.886093	0.944621	0.870469	0.903182	0.921876	0.933335	0.897688	0.934523	0.936675	0.910031	0.957787	0.925682	0.823835	0.933181	0.942737	0.884531	0.919768	0.959327	0.897713	0.915139	0.977386	0.951635	0.974199	0.91321	0.917105
R31.72h.4	0.923572	0.915929	0.948083	0.952708	0.9721	0.924553	0.941228	0.947996	0.939739	0.970145	0.968471	0.969762	0.970769	0.917053	0.97646	1	0.947853	0.955145	0.967027	0.928056	0.875584	0.968411	0.916928	0.907584	0.94211	0.900865	0.928218	0.939257	0.942501	0.924224	0.932732	0.952849	0.930219	0.961803	0.95083	0.844692	0.934529	0.938641	0.902489	0.932462	0.958908	0.922459	0.906401	0.962157	0.959341	0.980129	0.927197	0.935001
R31.72h.5	0.960009	0.957514	0.911484	0.929787	0.939222	0.950321	0.92756	0.970725	0.976558	0.928641	0.947795	0.946455	0.928108	0.972161	0.933833	0.947853	1	0.975597	0.930619	0.973946	0.948993	0.947473	0.975682	0.954617	0.914403	0.924326	0.95952	0.910581	0.918284	0.926977	0.908692	0.929466	0.967764	0.922671	0.954688	0.87125	0.900605	0.926854	0.958539	0.9567	0.933689	0.947909	0.907255	0.932964	0.939123	0.937615	0.978646	0.976333
R31.72h.6	0.956704	0.944546	0.909331	0.91819	0.942879	0.946489	0.91815	0.966187	0.967078	0.945653	0.94673	0.935668	0.94888	0.966432	0.951052	0.955145	0.975597	1	0.947238	0.967985	0.935578	0.934814	0.958498	0.94768	0.912211	0.92055	0.952488	0.925047	0.911004	0.923029	0.914963	0.938559	0.951185	0.925453	0.949436	0.841666	0.912257	0.929462	0.95298	0.946465	0.937736	0.934596	0.893087	0.940628	0.936156	0.943589	0.961683	0.943581
R31.120h.1	0.911522	0.892655	0.94706	0.930403	0.948399	0.910268	0.952228	0.938933	0.923761	0.974679	0.966625	0.950514	0.976324	0.920986	0.964291	0.967027	0.930619	0.947238	1	0.935105	0.895883	0.968561	0.916417	0.927488	0.945389	0.891587	0.908595	0.949476	0.929006	0.903964	0.949148	0.951152	0.914726	0.954358	0.930265	0.847733	0.950929	0.944521	0.913794	0.914531	0.971815	0.900959	0.92828	0.95659	0.967454	0.967231	0.926311	0.923031
R31.120h.2	0.966426	0.961592	0.897007	0.901306	0.904787	0.962583	0.921997	0.98065	0.977346	0.912898	0.937458	0.922906	0.913319	0.984281	0.910455	0.928056	0.973946	0.967985	0.935105	1	0.964915	0.937795	0.979763	0.964981	0.90019	0.928426	0.957016	0.906026	0.895119	0.920767	0.898702	0.916623	0.953726	0.900705	0.95049	0.837794	0.905757	0.918527	0.972326	0.953133	0.919381	0.934969	0.887858	0.910224	0.936571	0.922672	0.979125	0.965005
R31.120h.3	0.938408	0.936881	0.861875	0.860123	0.87303	0.935182	0.896847	0.940958	0.948713	0.87058	0.894661	0.871686	0.884768	0.965387	0.859708	0.875584	0.948993	0.935578	0.895883	0.964915	1	0.893276	0.958881	0.977787	0.864397	0.911593	0.937209	0.886397	0.864468	0.884951	0.873499	0.891355	0.936213	0.865432	0.915457	0.866054	0.866004	0.885886	0.979684	0.923337	0.883627	0.910991	0.891142	0.868201	0.905638	0.871948	0.96319	0.942798
R31.120h.4	0.914344	0.906317	0.942986	0.95435	0.951547	0.912141	0.967682	0.937203	0.927776	0.961156	0.963234	0.976818	0.959931	0.921369	0.957137	0.968411	0.947473	0.934814	0.968561	0.937795	0.893276	1	0.936508	0.920179	0.943236	0.895903	0.914905	0.934684	0.948604	0.909284	0.940868	0.945865	0.928144	0.95508	0.938164	0.871248	0.943944	0.947641	0.913201	0.926202	0.965495	0.914963	0.939557	0.954784	0.970495	0.962201	0.935394	0.946627
R31.120h.5	0.959616	0.954124	0.878449	0.906575	0.899474	0.939479	0.920684	0.96069	0.958708	0.899147	0.921235	0.918283	0.900595	0.977269	0.896833	0.916928	0.975682	0.958498	0.916417	0.979763	0.958881	0.936508	1	0.957023	0.896733	0.918532	0.954944	0.897703	0.908947	0.911475	0.898562	0.916056	0.964177	0.893338	0.936518	0.853806	0.894572	0.917912	0.975068	0.946908	0.920869	0.932279	0.898742	0.906703	0.931672	0.904259	0.978175	0.970339
R31.120h.6	0.934307	0.927472	0.889988	0.875224	0.904802	0.950575	0.925108	0.955974	0.94683	0.908244	0.920656	0.902542	0.919123	0.953674	0.886093	0.907584	0.954617	0.94768	0.927488	0.964981	0.977787	0.920179	0.957023	1	0.888219	0.916499	0.941483	0.915858	0.889441	0.901717	0.892988	0.916887	0.938209	0.896719	0.935127	0.88987	0.887336	0.900455	0.966661	0.923453	0.912005	0.916474	0.91188	0.88839	0.930262	0.904528	0.963328	0.953566
R80.0h.1	0.930231	0.913237	0.955123	0.963959	0.937127	0.902281	0.944448	0.9305	0.922449	0.946268	0.964166	0.955076	0.935448	0.90612	0.944621	0.94211	0.914403	0.912211	0.945389	0.90019	0.864397	0.943236	0.896733	0.888219	1	0.90767	0.923604	0.962446	0.970103	0.922905	0.980141	0.962534	0.943754	0.972365	0.945953	0.875345	0.948854	0.944715	0.907642	0.908284	0.971063	0.902473	0.938805	0.936884	0.965806	0.931659	0.917597	0.923598
R80.0h.2	0.956086	0.940738	0.88736	0.89765	0.892641	0.945061	0.907247	0.951716	0.952881	0.898477	0.929983	0.909837	0.883551	0.931344	0.870469	0.900865	0.924326	0.92055	0.891587	0.928426	0.911593	0.895903	0.918532	0.916499	0.90767	1	0.937436	0.934322	0.912452	0.973686	0.905608	0.93054	0.939565	0.912784	0.951337	0.851904	0.92836	0.927399	0.934111	0.954814	0.89243	0.969217	0.855555	0.858269	0.90326	0.874487	0.91803	0.91203
R80.0h.3	0.972208	0.974997	0.920017	0.929998	0.922481	0.962912	0.921771	0.972556	0.974744	0.904345	0.9368	0.931399	0.908525	0.955629	0.903182	0.928218	0.95952	0.952488	0.908595	0.957016	0.937209	0.914905	0.954944	0.941483	0.923604	0.937436	1	0.930535	0.934644	0.941745	0.92449	0.94631	0.972798	0.928718	0.967963	0.866985	0.896991	0.914671	0.967772	0.944547	0.912356	0.945892	0.892356	0.90388	0.935468	0.913599	0.962732	0.958379
R80.0h.4	0.931738	0.909006	0.944674	0.93482	0.937191	0.920558	0.952703	0.937914	0.926748	0.955952	0.96168	0.945798	0.947374	0.906308	0.921876	0.939257	0.910581	0.925047	0.949476	0.906026	0.886397	0.934684	0.897703	0.915858	0.962446	0.934322	0.930535	1	0.95965	0.924724	0.968204	0.977485	0.93025	0.970665	0.949784	0.888972	0.933337	0.923319	0.918209	0.8983	0.948824	0.909877	0.918632	0.905649	0.94831	0.921235	0.906871	0.900168
R80.0h.5	0.92629	0.919419	0.949957	0.967097	0.945868	0.906848	0.949593	0.922398	0.918866	0.938517	0.960924	0.966399	0.932652	0.899309	0.933335	0.942501	0.918284	0.911004	0.929006	0.895119	0.864468	0.948604	0.908947	0.889441	0.970103	0.912452	0.934644	0.95965	1	0.929115	0.968383	0.96436	0.943503	0.977891	0.953178	0.892146	0.93552	0.936476	0.908201	0.910537	0.956473	0.920306	0.93244	0.925413	0.959284	0.923973	0.912756	0.922122
R80.0h.6	0.945756	0.938709	0.914176	0.922264	0.912108	0.942534	0.909369	0.950132	0.946014	0.90503	0.944566	0.928643	0.897858	0.91483	0.897688	0.924224	0.926977	0.923029	0.903964	0.920767	0.884951	0.909284	0.911475	0.901717	0.922905	0.973686	0.941745	0.924724	0.929115	1	0.914963	0.932136	0.934398	0.932731	0.958398	0.840544	0.94695	0.947065	0.914908	0.965532	0.906948	0.973763	0.861774	0.882729	0.921707	0.90191	0.914759	0.919718
R80.24h.1	0.92293	0.908165	0.954779	0.957843	0.933573	0.894733	0.949822	0.923326	0.915734	0.940012	0.956273	0.947425	0.942732	0.904176	0.934523	0.932732	0.908692	0.914963	0.949148	0.898702	0.873499	0.940868	0.898562	0.892988	0.980141	0.905608	0.92449	0.968204	0.968383	0.914963	1	0.959993	0.932468	0.969246	0.938367	0.876534	0.947478	0.94309	0.914578	0.900446	0.966	0.903817	0.950139	0.927963	0.969687	0.925134	0.912984	0.910533
R80.24h.2	0.941165	0.925003	0.942809	0.949345	0.94508	0.922958	0.951641	0.947354	0.938493	0.953013	0.966322	0.956593	0.948169	0.916974	0.936675	0.952849	0.929466	0.938559	0.951152	0.916623	0.891355	0.945865	0.916056	0.916887	0.962534	0.93054	0.94631	0.977485	0.96436	0.932136	0.959993	1	0.947272	0.971455	0.958804	0.882728	0.930271	0.937087	0.928592	0.918279	0.954768	0.927083	0.921994	0.92904	0.954855	0.934267	0.926245	0.921319
R80.24h.3	0.974405	0.964818	0.906752	0.939231	0.918439	0.944339	0.924881	0.967763	0.968437	0.912905	0.94389	0.936404	0.903113	0.965692	0.910031	0.930219	0.967764	0.951185	0.914726	0.953726	0.936213	0.928144	0.964177	0.938209	0.943754	0.939565	0.972798	0.93025	0.943503	0.934398	0.932468	0.947272	1	0.933384	0.965122	0.874365	0.908716	0.931329	0.970193	0.946991	0.943151	0.944837	0.912404	0.918613	0.944816	0.909025	0.973361	0.970067
R80.24h.4	0.919492	0.917604	0.974733	0.963983	0.961408	0.918593	0.950011	0.932197	0.928227	0.960207	0.977203	0.973599	0.959122	0.896061	0.957787	0.961803	0.922671	0.925453	0.954358	0.900705	0.865432	0.95508	0.893338	0.896719	0.972365	0.912784	0.928718	0.970665	0.977891	0.932731	0.969246	0.971455	0.933384	1	0.960476	0.880225	0.947915	0.94439	0.898734	0.917309	0.95954	0.926024	0.92912	0.940858	0.965059	0.953327	0.909103	0.921473
R80.24h.5	0.967089	0.966624	0.943046	0.940906	0.94136	0.973655	0.936082	0.976956	0.973694	0.93298	0.967757	0.960961	0.926384	0.942659	0.925682	0.95083	0.954688	0.949436	0.930265	0.95049	0.915457	0.938164	0.936518	0.935127	0.945953	0.951337	0.967963	0.949784	0.953178	0.958398	0.938367	0.958804	0.965122	0.960476	1	0.870657	0.927531	0.929275	0.943976	0.951766	0.93492	0.957885	0.897216	0.912223	0.950728	0.939933	0.949556	0.953677
R80.24h.6	0.846499	0.843806	0.874098	0.863002	0.879256	0.853223	0.920244	0.857012	0.8486	0.863118	0.857064	0.875926	0.867062	0.83547	0.823835	0.844692	0.87125	0.841666	0.847733	0.837794	0.866054	0.871248	0.853806	0.88987	0.875345	0.851904	0.866985	0.888972	0.892146	0.840544	0.876534	0.882728	0.874365	0.880225	0.870657	1	0.837599	0.835261	0.866502	0.82354	0.865027	0.851444	0.913788	0.83049	0.876273	0.837868	0.863834	0.880937
R80.72h.1	0.908728	0.895657	0.93583	0.932063	0.922481	0.895383	0.936453	0.918611	0.909995	0.93698	0.947154	0.937285	0.937498	0.900018	0.933181	0.934529	0.900605	0.912257	0.950929	0.905757	0.866004	0.943944	0.894572	0.887336	0.948854	0.92836	0.896991	0.933337	0.93552	0.94695	0.947478	0.930271	0.908716	0.947915	0.927531	0.837599	1	0.980052	0.897566	0.942492	0.951064	0.933386	0.91581	0.925694	0.956322	0.928257	0.901013	0.902034
R80.72h.2	0.921487	0.912108	0.926378	0.947342	0.926682	0.895364	0.925952	0.925368	0.924164	0.932068	0.951418	0.941353	0.934017	0.922839	0.942737	0.938641	0.926854	0.929462	0.944521	0.918527	0.885886	0.947641	0.917912	0.900455	0.944715	0.927399	0.914671	0.923319	0.936476	0.947065	0.94309	0.937087	0.931329	0.94439	0.929275	0.835261	0.980052	1	0.915417	0.964876	0.956917	0.946087	0.929378	0.946075	0.96275	0.931256	0.929979	0.923989
R80.72h.3	0.969287	0.960217	0.884425	0.901252	0.891293	0.945583	0.918179	0.962352	0.965581	0.892779	0.918861	0.901617	0.898698	0.979998	0.884531	0.902489	0.958539	0.95298	0.913794	0.972326	0.979684	0.913201	0.975068	0.966661	0.907642	0.934111	0.967772	0.918209	0.908201	0.914908	0.914578	0.928592	0.970193	0.898734	0.943976	0.866502	0.897566	0.915417	1	0.941126	0.917493	0.929966	0.907634	0.892575	0.933175	0.890024	0.976388	0.957529
R80.72h.4	0.951244	0.95079	0.901039	0.922693	0.91236	0.939476	0.902171	0.954461	0.962327	0.905582	0.937946	0.927464	0.905591	0.952168	0.919768	0.932462	0.9567	0.946465	0.914531	0.953133	0.923337	0.926202	0.946908	0.923453	0.908284	0.954814	0.944547	0.8983	0.910537	0.965532	0.900446	0.918279	0.946991	0.917309	0.951766	0.82354	0.942492	0.964876	0.941126	1	0.916816	0.977853	0.884608	0.916486	0.932919	0.921318	0.953056	0.948914
R80.72h.5	0.919797	0.894153	0.93535	0.951897	0.947322	0.893024	0.949031	0.93286	0.916073	0.96421	0.96328	0.956917	0.956043	0.920491	0.959327	0.958908	0.933689	0.937736	0.971815	0.919381	0.883627	0.965495	0.920869	0.912005	0.971063	0.89243	0.912356	0.948824	0.956473	0.906948	0.966	0.954768	0.943151	0.95954	0.93492	0.865027	0.951064	0.956917	0.917493	0.916816	1	0.903376	0.949576	0.963239	0.978263	0.951973	0.936502	0.935829
R80.72h.6	0.945744	0.947251	0.903803	0.914585	0.918737	0.941479	0.907028	0.951625	0.954283	0.898185	0.93527	0.926966	0.898161	0.929969	0.897713	0.922459	0.947909	0.934596	0.900959	0.934969	0.910991	0.914963	0.932279	0.916474	0.902473	0.969217	0.945892	0.909877	0.920306	0.973763	0.903817	0.927083	0.944837	0.926024	0.957885	0.851444	0.933386	0.946087	0.929966	0.977853	0.903376	1	0.872995	0.894532	0.921758	0.908588	0.936908	0.93925
R80.120h.1	0.880253	0.87316	0.925184	0.935676	0.919589	0.857453	0.94522	0.889958	0.883334	0.915291	0.911857	0.923561	0.927758	0.893612	0.915139	0.906401	0.907255	0.893087	0.92828	0.887858	0.891142	0.939557	0.898742	0.91188	0.938805	0.855555	0.892356	0.918632	0.93244	0.861774	0.950139	0.921994	0.912404	0.92912	0.897216	0.913788	0.91581	0.929378	0.907634	0.884608	0.949576	0.872995	1	0.930361	0.961892	0.910575	0.918594	0.918865
R80.120h.2	0.894988	0.888991	0.927043	0.946064	0.952159	0.878033	0.917261	0.913639	0.910843	0.95311	0.941298	0.944491	0.960215	0.908324	0.977386	0.962157	0.932964	0.940628	0.95659	0.910224	0.868201	0.954784	0.906703	0.88839	0.936884	0.858269	0.90388	0.905649	0.925413	0.882729	0.927963	0.92904	0.918613	0.940858	0.912223	0.83049	0.925694	0.946075	0.892575	0.916486	0.963239	0.894532	0.930361	1	0.960245	0.965829	0.926494	0.929856
R80.120h.3	0.927263	0.919374	0.953745	0.957986	0.945866	0.913063	0.954783	0.94556	0.933375	0.946663	0.962788	0.959011	0.954803	0.928399	0.951635	0.959341	0.939123	0.936156	0.967454	0.936571	0.905638	0.970495	0.931672	0.930262	0.965806	0.90326	0.935468	0.94831	0.959284	0.921707	0.969687	0.954855	0.944816	0.965059	0.950728	0.876273	0.956322	0.96275	0.933175	0.932919	0.978263	0.921758	0.961892	0.960245	1	0.958204	0.950885	0.950737
R80.120h.4	0.894982	0.898305	0.95011	0.934801	0.966225	0.914101	0.926826	0.931174	0.922376	0.96233	0.956761	0.95638	0.968766	0.899532	0.974199	0.980129	0.937615	0.943589	0.967231	0.922672	0.871948	0.962201	0.904259	0.904528	0.931659	0.874487	0.913599	0.921235	0.923973	0.90191	0.925134	0.934267	0.909025	0.953327	0.939933	0.837868	0.928257	0.931256	0.890024	0.921318	0.951973	0.908588	0.910575	0.965829	0.958204	1	0.920856	0.936011
R80.120h.5	0.961354	0.95588	0.893351	0.914878	0.91131	0.944028	0.915648	0.968515	0.969053	0.905521	0.93303	0.923142	0.909039	0.979603	0.91321	0.927197	0.978646	0.961683	0.926311	0.979125	0.96319	0.935394	0.978175	0.963328	0.917597	0.91803	0.962732	0.906871	0.912756	0.914759	0.912984	0.926245	0.973361	0.909103	0.949556	0.863834	0.901013	0.929979	0.976388	0.953056	0.936502	0.936908	0.918594	0.926494	0.950885	0.920856	1	0.978716
R80.120h.6	0.945351	0.952513	0.913901	0.924057	0.922177	0.946189	0.925737	0.961146	0.95826	0.91065	0.936971	0.93772	0.91336	0.956119	0.917105	0.935001	0.976333	0.943581	0.923031	0.965005	0.942798	0.946627	0.970339	0.953566	0.923598	0.91203	0.958379	0.900168	0.922122	0.919718	0.910533	0.921319	0.970067	0.921473	0.953677	0.880937	0.902034	0.923989	0.957529	0.948914	0.935829	0.93925	0.918865	0.929856	0.950737	0.936011	0.978716	1
