# Supplementary material for: Integrated examination of the transcriptome and metabolome of the gene expression response and metabolite accumulation in soybean seeds for seed storability under aging stress
Source: Front Plant Sci. 2024 Jul 8;15:1437107. doi: 10.3389/fpls.2024.1437107 (PMC11261460; doi:10.3389/fpls.2024.1437107)
Supplement: Supplementary Table 6 — Differentially accumulated metabolites of the four comparison groups. [file Table_6.xlsx]

## Sheet: R31 0h vs R80 0h
#ID	name	R31D-0h-1	R31D-0h-2	R31D-0h-3	R31D-0h-4	R31D-0h-5	R31D-0h-6	R80D-0h-1	R80D-0h-2	R80D-0h-3	R80D-0h-4	R80D-0h-5	R80D-0h-6	A_Mean	E_Mean	Fold_change	log2FC	Pvalue	VIP	regulated	HMDB_taxonomy	KEGG_annotation	KEGG_pathway_annotation	HMDB_ID	pubchem_id	CAS	HMDB_super_class	HMDB_sub_class
pos_10806	Calenduloside H methyl ester	1269.68	1621.21	945.254	1165.94	1264.21	1552.11	840.542	737.781	1517.62	515.047	835.632	1002.37	1303.07	908.164	0.696943	-0.57578	0.0465935	1.69544	down	--	--	--	--	--	--	--	--
pos_10895	6-[5]-ladderane-1-hexanol	281.657	350.872	360.688	404.779	352.509	401.04	314.188	193.393	317.867	284.756	191.81	245.793	358.591	257.968	0.719393	-0.495945	0.00719846	2.08064	down	--	--	--	--	--	--	--	--
pos_10897	MG(0:0/18:3(9Z,12Z,15Z)/0:0)	446.272	581.867	560.137	677.655	481.17	654.457	551.831	341.798	557.183	432.209	260.091	415.919	566.926	426.505	0.752312	-0.443197	0.0441012	1.69714	down	--	--	--	--	--	--	--	--
pos_10910	9(R)-HODE	52.4924	84.2288	160.858	90.4066	144.449	156.265	73.2233	37.811	70.6901	53.8164	52.9544	57.3312	114.783	57.6377	0.502144	-0.917052	0.0252769	1.93891	down	--	--	--	--	--	--	--	--
pos_10921	15(S)-15-methyl PGF2α	308.301	378.768	476.469	210.057	54.0348	313.717	859.466	1101.35	499.552	1038.65	569.107	622.357	290.224	781.748	2.6936	1.62959	0.0034651	2.24625	up	--	--	--	--	--	--	--	--
pos_10929	LysoPE(18:3(9Z,12Z,15Z)/0:0)	6510.19	10873.4	8358.55	7847.47	10868.4	7969.58	9432.22	5381.2	6559.6	6367.79	5087.22	6467.51	8737.93	6549.26	0.749521	-0.421244	0.0455954	1.64051	down	Glycerophospholipids	--	--	HMDB0011509	52925148	_	Lipids and lipid-like molecules	Glycerophosphoethanolamines
pos_11092	21-hydroxyallopregnanolone	415.764	642.488	493.362	514.925	687.346	537.457	551.033	303.833	476.96	380.616	341.576	417.939	548.557	411.993	0.751048	-0.421748	0.0329601	1.72947	down	--	--	--	--	--	--	--	--
pos_11726	10E,12E-Hexadecadienyl acetate	120.23	188.713	190.021	125.567	83.9428	191.7	64.2237	128.423	48.4182	129.961	85.8793	108.378	150.029	94.2139	0.627971	-0.695295	0.0402939	1.75145	down	--	--	--	--	--	--	--	--
pos_11758	1-heptadecanoyl-sn-glycero-3-phosphocholine	63.3834	143.015	186.861	167.531	167.58	157.656	136.892	56.8022	94.2952	46.4873	110.429	91.0176	147.671	89.3206	0.604862	-0.741797	0.0281202	1.84282	down	--	--	--	--	--	--	--	--
pos_11775	Linoelaidic Acid	258.701	334.239	515.055	331.96	595.201	578.194	379.135	227.8	257.446	270.026	213.173	260.174	435.558	267.959	0.615208	-0.655568	0.0356304	1.77918	down	Fatty Acyls	C01595	Linoleic acid metabolism(ko00591);;Metabolic pathways(ko01100);;Biosynthesis of unsaturated fatty acids(ko01040)	HMDB0000673	5280450	60-33-3	Lipids and lipid-like molecules	Lineolic acids and derivatives
pos_11980	PE(18:0/0:0)	1562.83	1867.09	3084.61	2946.02	3583.77	1938.22	1820.87	1679.9	1680.82	1483.13	1526.55	1637.82	2497.09	1638.18	0.656036	-0.545358	0.0487917	1.79752	down	--	--	--	--	--	--	--	--
pos_12310	4E,6E,10Z-Hexadecatrien-1-ol	203.31	313.103	281.975	425.375	249.31	204.895	242.834	68.5231	142.645	148.948	112.617	80.3478	279.661	132.652	0.474333	-1.15486	0.00692123	2.12369	down	--	--	--	--	--	--	--	--
pos_1364	Glu Cys Ala	29200.1	36781.5	35665.3	23819.3	19764	45581.6	41077.1	52543.6	47037.6	50576.4	51600	50717.3	31802	48925.3	1.53844	0.67184	0.00491704	2.20536	up	--	--	--	--	--	--	--	--
pos_1501	Triacanthine	92.0368	105.495	159.348	181.909	225.779	82.9813	81.0481	53.2149	66.524	95.1908	55.7292	83.7561	141.258	72.5772	0.51379	-0.894838	0.0306053	1.87787	down	--	--	--	--	--	--	--	--
pos_1533	1-(Malonylamino)cyclopropanecarboxylic acid	3825.11	3658	3401.97	4939.54	3650.62	5698.1	8637.97	4686.25	8525.78	5722.11	13120.6	6338.23	4195.56	7838.49	1.86828	0.844903	0.0306383	1.86534	up	--	--	--	--	--	--	--	--
pos_1538	1-Methylnicotinamide	69.889	62.0921	50.6542	88.2652	71.5654	123.074	147.57	88.7332	151.456	98.0591	239.067	132.077	77.5899	142.827	1.84079	0.860999	0.0305169	1.81153	up	Pyridines and derivatives	C02918	Nicotinate and nicotinamide metabolism(ko00760);;Metabolic pathways(ko01100)	HMDB0000699	457	3106-60-3	Organoheterocyclic compounds	Pyridinecarboxylic acids and derivatives
pos_1541	2-Aminomuconate 6-semialdehyde	5220.34	4851.59	4547.05	6564.7	4956.83	7730.22	11493.9	6289.96	11173.8	7548.69	17205.5	8406.44	5645.12	10353	1.83398	0.82137	0.0312122	1.85702	up	Carboxylic acids and derivatives	C03824	Tryptophan metabolism(ko00380);;Metabolic pathways(ko01100)	HMDB0001280	5280625	245128-91-0	Organic acids and derivatives	Amino acids, peptides, and analogues
pos_1547	2-Hydroxypyridine	510.2	468.286	422.409	604.667	464.265	791.691	1132	606.503	1113.01	723.608	1777.57	805.222	543.586	1026.32	1.88805	0.856834	0.0377123	1.79953	up	Pyridines and derivatives	--	--	HMDB0013751	8871	142-08-5	Organoheterocyclic compounds	Hydropyridines
pos_1550	5'-O-beta-D-Glucosylpyridoxine	3772.68	3249.28	4616.36	4472.71	4185.86	4510.75	4488.16	5302.32	4958.5	5306.28	5302.89	8112.78	4134.61	5578.49	1.34922	0.415803	0.0398015	1.7822	up	--	--	--	--	--	--	--	--
pos_1721	3,5,6-Trihydroxy-5-(hydroxymethyl)-2-methoxy-2-cyclohexen-1-one	1037.05	1238.4	1167.4	1410.94	1080.52	1507.81	1533.51	1465.01	2024.15	1776.46	2734.59	2158.53	1240.35	1948.71	1.57109	0.631725	0.0121696	2.04357	up	--	--	--	--	--	--	--	--
pos_1964	N-[[3-(b-D-Glucopyranosyloxy)-2,3-dihydro-2-oxo-1H-indol-3-yl]acetyl]aspartic acid	6811.24	11764.7	6833.84	7304.18	2183.32	7672.81	18784.1	8249.14	8664.95	11207.1	13768.5	10748	7095.01	11903.6	1.67775	0.842419	0.040321	1.70346	up	--	--	--	--	--	--	--	--
pos_2051	Val Tyr Glu	533.472	837.135	774.697	573.992	506.832	939.389	1535.17	1091.14	840.854	1085.42	1438.3	828.691	694.253	1136.6	1.63715	0.711412	0.0134589	1.97953	up	--	--	--	--	--	--	--	--
pos_3296	Indole-3-acetamide	287.483	356.323	336.519	397.771	411.848	342.065	239.63	227.222	251.585	255.039	308.973	226.669	355.335	251.52	0.707838	-0.49681	0.00123284	2.39189	down	Indoles and derivatives	C02693	Tryptophan metabolism(ko00380);;Metabolic pathways(ko01100)	HMDB0029739	397	879-37-8	Organoheterocyclic compounds	Indoles
pos_3335	Tyr Val	839.964	1370.39	1127.08	1300.28	939.993	1222.79	2797.3	1167.44	1336.46	1611.32	2324.83	1750.4	1133.41	1831.29	1.61573	0.647261	0.0390616	1.81208	up	--	--	--	--	--	--	--	--
pos_3426	Elenaic acid	75.7272	81.4609	89.8584	72.1557	76.0998	90.7929	107.44	89.5331	100.435	94.7416	103.544	109.852	81.0158	100.924	1.24574	0.318848	0.00124575	2.33224	up	--	--	--	--	--	--	--	--
pos_3482	2,6-Dimethoxyphenol	2289.3	2448.9	2156.21	2392.42	2294.54	2708.32	3289.03	3489.54	3604.84	3190.61	3144.99	3923.73	2381.62	3440.46	1.44459	0.530023	5.528e-05	2.59476	up	--	--	--	--	--	--	--	--
pos_3494	Phenol	163.492	164.975	138.699	145.757	148.695	181.808	202.04	198.949	217.415	182.324	205.991	253.481	157.238	210.033	1.33577	0.41609	0.00170067	2.31931	up	--	C00146	Tyrosine metabolism(ko00350);;Metabolic pathways(ko01100)	--	--	--	--	--
pos_3519	gamma-L-Glutamyl-gamma-L-glutamyl-L-methionine	59612.1	74232.4	88481.8	90776.4	97576.4	65412.1	47709.8	53315.5	50583.8	64852.9	42426	55107.6	79348.5	52332.6	0.659528	-0.589926	0.00541284	2.21196	down	--	--	--	--	--	--	--	--
pos_3598	Cys Glu Gln Ala	28043.2	35750.5	36464.4	39334.3	36299	31381.4	49928.2	39652	53060.1	48234.3	94138.7	61239.3	34545.5	57708.8	1.67052	0.692742	0.0307239	1.87995	up	--	--	--	--	--	--	--	--
pos_3607	(S)-(-)-N,alpha-Dimethylbenzylamine	94.7955	95.392	162.525	165.324	188.841	127.117	237.324	147.253	176.581	217.691	342.857	230.097	138.999	225.3	1.62087	0.697189	0.0261036	1.84973	up	--	--	--	--	--	--	--	--
pos_3714	DESOXYPEGANINE	348.018	482.316	782.566	636.045	732.852	351.559	1296.42	656.415	483.595	1458.59	1424.41	799.672	555.559	1019.85	1.83572	0.831546	0.0447284	1.76799	up	--	--	--	--	--	--	--	--
pos_3715	Tyrosyl-Alanine	451.022	563.01	904.974	806.447	856.558	420.536	1485.03	777.978	598.418	1592.8	1545.1	987.042	667.091	1164.39	1.74548	0.775487	0.0380152	1.80301	up	--	--	--	--	--	--	--	--
pos_3716	3'-O-methyladenosine	391.937	413.175	545.305	500.835	543.875	523.096	654.174	474.016	628.239	548.744	568.845	593.333	486.371	577.892	1.18817	0.253299	0.0361613	1.7494	up	Purine nucleosides	--	--	HMDB0006023	82530	10300-22-8	Nucleosides, nucleotides, and analogues	_
pos_3795	3-methylcytidine	1278.18	1474.01	1782.35	1829.57	2073.9	1585.42	1240.5	1296.5	1345.07	1568.9	1232.75	1475.04	1670.57	1359.79	0.813969	-0.28512	0.0447915	1.72761	down	Pyrimidine nucleosides	--	--	HMDB0240577	14237477	2140-64-9	Nucleosides, nucleotides, and analogues	_
pos_3801	Neolinustatin	8519.11	10617.7	11221.8	11174.5	12429.2	9628.73	7793.68	8464.83	9131.35	10270	8338.47	9870.28	10598.5	8978.11	0.84711	-0.235772	0.0413538	1.71745	down	--	--	--	--	--	--	--	--
pos_3943	Kynurenic acid	429.56	549.37	500.024	595.51	420.817	471.416	725.323	466.126	562.126	652.289	867.512	676.528	494.45	658.317	1.33141	0.397302	0.0335313	1.78082	up	Quinolines and derivatives	C01717	Metabolic pathways(ko01100);;Tryptophan metabolism(ko00380)	HMDB0000715	3845	492-27-3	Organoheterocyclic compounds	Quinoline carboxylic acids
pos_3961	4,6-Dioxoheptanoic acid	119.952	114.873	110.889	156.157	118.108	125.875	191.785	156.447	164.216	158.49	179.667	195.639	124.309	174.374	1.40275	0.491946	0.000416021	2.40784	up	Keto acids and derivatives	--	--	HMDB0000635	5312	51568-18-4	Organic acids and derivatives	Medium-chain keto acids and derivatives
pos_4005	Coumatetralyl	2778.92	3454.92	3341.32	3627	3939.09	3115.32	2069.4	2518.31	2596.17	2738.56	2302.33	2556.5	3376.1	2463.54	0.729702	-0.451814	0.00134527	2.39368	down	--	--	--	--	--	--	--	--
pos_4317	Leu-Leu-OH	1008.86	1380.75	859.72	1306.8	909.162	1302.39	1254.55	1381.74	1837.6	1497.99	2362.88	1578.86	1127.95	1652.27	1.46485	0.544	0.0237566	1.80325	up	--	--	--	--	--	--	--	--
pos_4445	gamma-L-Glutamyl-L-glutamic acid	658.914	688.453	972.631	851.997	964.107	709.547	624.033	701.76	536.663	565.588	504.678	605.502	807.608	589.704	0.730186	-0.443734	0.0108833	2.08385	down	Carboxylic acids and derivatives	--	--	HMDB0011737	92865	1116-22-9	Organic acids and derivatives	Amino acids, peptides, and analogues
pos_4522	trans-3,4-Dihydro-3,4-dihydroxy-7,12-dimethylbenz[a]anthracene	1385.76	2627.83	2103.85	3810.19	3387.83	2008.88	1450.76	1328.35	1441.06	1811.94	1486.5	1426.32	2554.06	1490.82	0.583707	-0.703146	0.0347722	1.94137	down	--	--	--	--	--	--	--	--
pos_4791	Diglykokoll	728.179	468.409	804.792	961.808	769.005	733.693	2934.01	1110.54	1036.34	842	2456.24	1883.34	744.314	1710.41	2.29797	1.07737	0.0388508	1.86415	up	--	--	--	--	--	--	--	--
pos_5129	Fisetin	4575	4792.54	7863.99	9797.1	8467.08	3428.23	2211.13	2602.26	1292.29	2010.33	5216.92	3398.98	6487.32	2788.65	0.429862	-1.25522	0.0149611	2.0349	down	--	--	--	--	--	--	--	--
pos_5866	Isoliquiritigenin	1257.22	1525.08	853.88	1385.64	920.543	1448.21	688.971	813.251	921.716	933.355	1012.33	580.144	1231.76	824.961	0.66974	-0.569545	0.0155769	2.03059	down	Linear 1,3-diarylpropanoids	C08650	Flavonoid biosynthesis(ko00941);;Biosynthesis of secondary metabolites(ko01110)	HMDB0037316	638278	961-29-5	Phenylpropanoids and polyketides	Chalcones and dihydrochalcones
pos_5894	Guaiacol	156.067	169.304	154.128	163.064	168.185	178.961	157.342	114.951	157.341	131.284	120.764	101.229	164.952	130.485	0.791052	-0.354915	0.0123906	2.06643	down	Phenols	--	--	HMDB0001398	460	90-05-1	Benzenoids	Methoxyphenols
pos_5939	Cuminaldehyde	26.9547	20.8248	27.9752	13.5613	10.5122	50.4181	55.3938	72.5445	26.6962	40.0212	70.8852	105.628	25.041	61.8614	2.4704	1.35494	0.0218906	1.90269	up	Prenol lipids	C06577	Metabolic pathways(ko01100)	HMDB0002214	326	122-03-2	Lipids and lipid-like molecules	Monoterpenoids
pos_6145	Styrene	20.2222	24.0665	71.3979	46.2639	35.4959	31.1714	68.891	39.8899	49.422	59.7576	75.8596	62.9243	38.103	59.4574	1.56044	0.739698	0.0476621	1.66476	up	--	C07083	Metabolic pathways(ko01100)	--	--	--	--	--
pos_6151	3,4-Dimethylstyrene	116	148.514	255.278	229.82	193.326	201.549	386.364	147.077	308.398	347.044	456.889	231.875	190.748	312.941	1.6406	0.671999	0.0437875	1.74539	up	--	--	--	--	--	--	--	--
pos_6269	3-Hydroxy-beta-ionone	566.981	582.117	1051.93	775.702	773.908	796.07	1312.65	1052.16	1173.35	1198.56	1584.64	1597.42	757.784	1319.8	1.74165	0.814849	0.000846086	2.36962	up	Prenol lipids	--	--	HMDB0036821	11127505	50281-38-4	Lipids and lipid-like molecules	Sesquiterpenoids
pos_6274	Ala Gly Phe Tyr	1855.6	1986.15	3237.65	2486.16	2556.63	2662.07	3711.91	3381.73	3668.99	3864.91	4728.73	5343.42	2464.04	4116.62	1.67067	0.74624	0.001695	2.31558	up	--	--	--	--	--	--	--	--
pos_6352	Piperonal	757.738	767.082	737.923	740.021	804.353	831.721	514.711	388.981	830.386	410.471	502.748	528.467	773.14	529.294	0.684603	-0.591642	0.0119655	2.14542	down	Benzodioxoles	--	--	HMDB0032612	8438	120-57-0	Organoheterocyclic compounds	_
pos_6389	(±)-Naringenin	10021.6	8716.81	11048.9	14705.4	11584.7	10998.4	10400.2	5515.57	8109.17	9699.57	10726.3	6432.75	11179.3	8480.6	0.758598	-0.423047	0.0488148	1.64089	down	--	--	--	--	--	--	--	--
pos_6516	(+)-Pisatin	1255.17	1190.42	1043.25	1511.55	1080.52	1305.14	1089.21	755.695	985.168	1008.26	1192.92	794.941	1231.01	971.031	0.788811	-0.349918	0.0238871	1.85068	down	--	C10516	Isoflavonoid biosynthesis(ko00943);;Biosynthesis of secondary metabolites(ko01110)	--	--	--	--	--
pos_672	Argininosuccinic acid	1197.68	1009.63	1916.65	1611.64	1107.49	661.894	3241.66	1493.25	2245.61	1564.17	3346.82	1788.37	1250.83	2279.98	1.82277	0.86933	0.0291461	1.82788	up	--	--	--	--	--	--	--	--
pos_8272	2,4,5,6-Phenanthrenetetrol	120.435	122.216	165.713	152.753	207.368	85.9198	74.1327	25.083	161.953	15.0702	77.4809	53.2888	142.401	67.8348	0.476365	-1.40993	0.0228955	1.84446	down	--	--	--	--	--	--	--	--
pos_885	5'-Deoxyadenosine	60.3825	49.7296	64.0683	59.9887	47.0312	57.9846	43.4384	38.7298	33.2677	60.8949	37.7485	49.4891	56.5308	43.9281	0.777065	-0.383871	0.0308151	1.73295	down	--	--	--	--	--	--	--	--
pos_8958	Ganodermic acid Jb	378.107	541.672	536.085	701.56	745.86	549.063	461.578	296.701	430.171	216.451	491.949	408.372	575.391	384.204	0.667726	-0.603691	0.0207679	1.91531	down	--	--	--	--	--	--	--	--
pos_9072	Phytolaccoside F	13980.1	16131.6	13901.8	17023.8	18659.5	15583	13061.2	11476.2	14722	9160.49	15048.2	13354.5	15880	12803.8	0.806283	-0.322277	0.0255108	1.86381	down	--	--	--	--	--	--	--	--
pos_9369	Medicoside G	206.785	205.792	205.903	347.304	318.934	206.703	142.431	132.39	152.197	56.9309	252.049	177.412	248.57	152.235	0.612442	-0.796442	0.0277274	1.84895	down	--	--	--	--	--	--	--	--
pos_9374	Monoglucuronylglycyrrhetinic acid	77.1835	86.1009	81.8769	85.6459	68.7371	63.6308	49.8833	51.7721	70.2165	18.7027	80.4087	52.6783	77.1959	53.9436	0.698789	-0.636979	0.0435397	1.82463	down	--	--	--	--	--	--	--	--
pos_949	N-Acetyl-2,3-dihydro-1H-pyrrole	1811.72	2228.35	2942.9	2277.62	2986.79	2256.8	2150.43	1606.93	1474.25	2227.43	941.877	1392.66	2417.36	1632.26	0.675224	-0.602539	0.0164652	1.86536	down	--	--	--	--	--	--	--	--
pos_9905	Cynarasaponin C	4632.27	6576.81	6418.7	9563.04	9035.2	6342.84	5189.9	3866.41	6179.71	2947.21	5154.06	4138.47	7094.81	4579.3	0.645443	-0.63019	0.0214916	1.94898	down	--	--	--	--	--	--	--	--

## Sheet: R31 24h vs R80 24h
#ID	name	R31D-24h-1	R31D-24h-2	R31D-24h-3	R31D-24h-4	R31D-24h-5	R31D-24h-6	R80D-24h-1	R80D-24h-2	R80D-24h-3	R80D-24h-4	R80D-24h-5	R80D-24h-6	B_Mean	F_Mean	Fold_change	log2FC	Pvalue	VIP	regulated	HMDB_taxonomy	KEGG_annotation	KEGG_pathway_annotation	HMDB_ID	pubchem_id	CAS	HMDB_super_class	HMDB_sub_class
pos_8359	(1(10)E,4a,5E)-1(10),5-Germacradiene-12-acetoxy-4,11-diol	44.4765	23.1657	21.7898	1.66148	24.4859	38.9256	84.073	58.4638	15.2165	81.3403	56.0381	59.9955	25.7508	59.1879	2.29848	1.46789	0.0214211	1.80962	up	--	--	--	--	--	--	--	--
pos_5196	(E)-3-(2-Hydroxyphenyl)-2-propenal	965.52	684.143	784.411	1000.63	879.864	1004.4	1063.12	1093.51	1025.34	1053.29	1026.19	1273.74	886.495	1089.2	1.22866	0.306767	0.0126597	1.82954	up	--	--	--	--	--	--	--	--
pos_7536	(S)-gamma-Calacorene	120.423	116.456	101.123	100.978	126.871	137.491	101.007	83.7189	71.7446	100.152	81.8892	46.1119	117.224	80.7707	0.689031	-0.573925	0.00596124	1.88109	down	--	--	--	--	--	--	--	--
pos_11726	10E,12E-Hexadecadienyl acetate	160.331	181.337	180.317	122.43	138.142	169.718	99.3465	122.87	90.1976	105.2	121.229	163.246	158.712	117.015	0.737275	-0.452405	0.0159414	1.76166	down	--	--	--	--	--	--	--	--
pos_10921	15(S)-15-methyl PGF2α	230.515	165.947	127.608	33.1521	83.0274	108.143	408.34	157.858	120.052	301.529	388.373	420.34	124.732	299.415	2.40047	1.33878	0.0217396	1.77049	up	--	--	--	--	--	--	--	--
pos_11272	1-Linoleoylglycerophosphocholine	519525	629691	478986	738070	590039	729171	568458	499247	488704	523126	467760	250826	614247	466354	0.759228	-0.424544	0.0403398	1.51222	down	Glycerophospholipids	--	--	HMDB0010386	11005824	22252-07-9	Lipids and lipid-like molecules	Glycerophosphocholines
pos_11738	1-Stearoyl-2-hydroxy-sn-glycero-3-phosphocholine	94.0036	58.2122	44.9841	99.98	100.975	101.544	53.2666	24.6467	32.2052	50.5722	55.4141	2.92635	83.2833	36.5052	0.438325	-1.55982	0.00573068	1.9022	down	Glycerophospholipids	C04230	Glycerophospholipid metabolism(ko00564)	HMDB0013122	24779527	_	Lipids and lipid-like molecules	Glycerophosphocholines
pos_6603	2,2,7,7-Tetramethyl-1,6-dioxaspiro[4.4]nona-3,8-diene	132.542	103.362	59.9432	108.732	60.8928	177.062	208.589	568.171	186.976	391.27	405.835	178.441	107.089	323.214	3.01818	1.55802	0.0187385	1.85393	up	--	--	--	--	--	--	--	--
pos_8272	2,4,5,6-Phenanthrenetetrol	142.926	87.4295	143.098	201.168	189.728	199.816	98.1554	49.8167	87.3731	75.122	80.3665	42.9227	160.694	72.2927	0.449877	-1.15714	0.00309026	2.08774	down	--	--	--	--	--	--	--	--
pos_3482	2,6-Dimethoxyphenol	1491.79	3056.6	2284.19	1908.54	1975.7	1996.74	2694.29	3620.19	3818.69	2926.45	3901.48	2295.59	2118.93	3209.45	1.51466	0.606326	0.0108545	1.7807	up	--	--	--	--	--	--	--	--
pos_5096	2-Benzofurancarboxaldehyde	1033.77	851.442	863.146	1002.37	879.019	991.296	1193.43	1136.32	1075.74	1129.48	1232.22	1387.58	936.841	1192.46	1.27285	0.347659	0.00124355	2.13354	up	--	--	--	--	--	--	--	--
pos_3561	2'-O-methylcytidine	123.208	99.7671	97.6526	113.323	126.086	135.925	165.536	118.302	158.956	156.497	155.136	201.833	115.993	159.377	1.37402	0.451612	0.00863818	1.94344	up	--	--	--	--	--	--	--	--
pos_5941	3-(1,2,3,4-Tetrahydro-6-hydroxy-2-naphthyl)cyclopentanone	122.006	126.349	65.1121	155.492	104.868	187.307	300.972	127.781	192.646	200.764	267.374	246.598	126.855	222.689	1.75546	0.833179	0.0121905	1.85221	up	--	--	--	--	--	--	--	--
pos_6151	3,4-Dimethylstyrene	211.814	276.706	173.332	208.518	228.59	245.735	404.619	347.718	285.673	409.176	420.961	311.617	224.116	363.294	1.62101	0.696699	0.000804539	2.2491	up	--	--	--	--	--	--	--	--
pos_8640	3,5,7-Trimethyl-2E,4E,6E,8E-undecatetraene	22.559	15.602	18.2502	16.0196	22.5161	31.9246	16.4218	10.236	13.1285	16.7362	18.8323	0	21.1452	12.5591	0.593946	-1.11985	0.0451275	1.51439	down	--	--	--	--	--	--	--	--
pos_10915	3a,6b,7b,12b-Tetrahydroxy-5b-cholanoic acid	577.904	681.313	707.49	456.24	624.591	730.448	507.541	597.691	333.52	522.139	477.91	242.762	629.664	446.927	0.709786	-0.540316	0.0242528	1.64201	down	--	--	--	--	--	--	--	--
pos_6269	3-Hydroxy-beta-ionone	774.864	1121.54	758.495	626.827	683.801	763.437	1356.4	1014.36	1223.62	1283.65	1516.35	1158.23	788.161	1258.77	1.59709	0.689532	0.000807623	2.14564	up	Prenol lipids	--	--	HMDB0036821	11127505	50281-38-4	Lipids and lipid-like molecules	Sesquiterpenoids
pos_4213	3-Methyl-2-phenylbutanal	94.5515	108.191	76.567	94.5162	121.138	126.221	55.5931	100.469	50.9511	80.4272	98.2054	74.9441	103.531	76.765	0.74147	-0.457907	0.040845	1.49373	down	--	--	--	--	--	--	--	--
pos_11415	3α,12β-Dihydroxy-11-oxo-5β-cholan-24-oic Acid	2894.74	2614.79	2723.95	3702.15	3257.71	4002.38	2795.78	2553.17	1968.82	2492.72	2166.47	2107.11	3199.29	2347.35	0.733709	-0.439617	0.0118886	1.79817	down	--	--	--	--	--	--	--	--
pos_11209	3α,6α,7α,12α-Tetrahydroxy-5β-cholan-24-oic Acid	2078.8	2072.89	2527.59	2628.88	2601.39	2876.62	1705.57	2569.63	1328.46	2090.06	1772.39	1500.14	2464.36	1827.71	0.741656	-0.454559	0.0193993	1.68524	down	--	--	--	--	--	--	--	--
pos_3961	4,6-Dioxoheptanoic acid	120.583	129.783	122.67	120.779	111.068	135.334	161.476	197.727	172.97	140.766	183.557	147.02	123.37	167.253	1.3557	0.431563	0.00304861	2.09511	up	Keto acids and derivatives	--	--	HMDB0000635	5312	51568-18-4	Organic acids and derivatives	Medium-chain keto acids and derivatives
pos_12310	4E,6E,10Z-Hexadecatrien-1-ol	330.711	328.665	336.018	371.018	216.288	337.525	295.402	112.951	117.154	153.793	96.2154	89.9341	320.038	144.242	0.450702	-1.26176	0.00136548	2.12572	down	--	--	--	--	--	--	--	--
pos_4853	4-Hydroxy-3-methoxycinnamaldehyde	384.477	283.704	241.863	340.32	316.95	321.918	456.815	376.913	349.731	364.572	352.852	550.214	314.872	408.516	1.2974	0.369666	0.0388697	1.64004	up	Phenols	C02666	Biosynthesis of secondary metabolites(ko01110);;Metabolic pathways(ko01100);;Phenylpropanoid biosynthesis(ko00940)	HMDB0141782	5280536	20649-42-7	Benzenoids	Methoxyphenols
pos_12176	4-Vinylcyclohexene	74.8863	73.8348	74.0244	94.5273	72.1647	81.5751	70.4449	71.3813	67.6501	70.1101	61.9186	67.5643	78.5021	68.1782	0.868489	-0.198389	0.0299227	1.69584	down	--	--	--	--	--	--	--	--
pos_885	5'-Deoxyadenosine	51.1648	51.5055	60.6412	60.9745	62.0881	77.899	52.121	59.1581	26.0834	48.1978	51.8695	20.8805	60.7122	43.0517	0.709111	-0.580616	0.0455821	1.50432	down	--	--	--	--	--	--	--	--
pos_4489	5-Methoxyindoleacetate	2509.3	2645.59	2598.61	4953.69	4568.92	3415.42	11725.9	4358.25	8312.95	7527.27	3604.76	6397.31	3448.59	6987.75	2.02626	0.964868	0.0307642	1.77568	up	Indoles and derivatives	C05660	Tryptophan metabolism(ko00380)	HMDB0004096	18986	3471-31-6	Organoheterocyclic compounds	Indolyl carboxylic acids and derivatives
pos_10895	6-[5]-ladderane-1-hexanol	352.293	477.288	413.207	556.898	454.321	564.911	327.701	493.54	233.519	377.475	291.516	98.6201	469.82	303.729	0.646479	-0.766411	0.0309637	1.60326	down	--	--	--	--	--	--	--	--
pos_829	7,8-Dihydrobiopterin	729.669	537.219	662.441	627.43	720.439	713.266	1168.88	876.922	601.867	913.348	1034.75	1326.27	665.077	987.005	1.48405	0.534549	0.0244802	1.84052	up	Pteridines and derivatives	C02953	Metabolic pathways(ko01100);;Folate biosynthesis(ko00790)	HMDB0000038	119055	6779-87-9	Organoheterocyclic compounds	Pterins and derivatives
pos_6086	7-Hydroxy-6-(methoxyacetyl)-2,2-dimethyl-2H-1-benzopyran	120.031	130.249	115.089	93.1181	114.357	108.908	180.189	132.744	179.374	127.594	197.415	121.957	113.625	156.546	1.37773	0.44313	0.0220201	1.73804	up	--	--	--	--	--	--	--	--
pos_10910	9(R)-HODE	164.131	161.866	153.016	227.51	132.835	184.025	133.378	127.598	94.0375	104.815	88.1341	145.599	170.564	115.594	0.677714	-0.565392	0.00814956	1.87769	down	--	--	--	--	--	--	--	--
pos_11480	9(S)-HODE	62.8334	43.7005	41.8373	55.1859	58.3819	47.4397	44.0717	41.2607	32.461	32.9981	20.622	34.7456	51.5631	34.3598	0.666364	-0.607967	0.0050984	1.88127	down	Fatty Acyls	C14767	Linoleic acid metabolism(ko00591)	HMDB0004670	5312830	73543-67-6	Lipids and lipid-like molecules	Lineolic acids and derivatives
pos_11660	9Z,12Z-Linoleic acid	228.863	261.309	192.039	238.736	256.146	302.9	189.989	213.223	157.255	213.338	172.448	185.288	246.666	188.59	0.764559	-0.38205	0.0105256	1.78087	down	Fatty Acyls	C01595	Biosynthesis of unsaturated fatty acids(ko01040);;Metabolic pathways(ko01100);;Linoleic acid metabolism(ko00591)	HMDB0000673	5280450	60-33-3	Lipids and lipid-like molecules	Lineolic acids and derivatives
pos_11779	Ala Ala Gly His	51.8105	94.8095	102.328	76.1861	30.6391	38.9786	32.8511	4.79398	13.9987	25.107	13.9216	44.3963	65.792	22.5115	0.342161	-1.71835	0.014379	1.87364	down	--	--	--	--	--	--	--	--
pos_6274	Ala Gly Phe Tyr	2533.29	3499.71	2392.14	1901.35	2246.16	2491.86	3987.52	3190.17	3671.76	3952.87	4571.05	5203.5	2510.75	4096.14	1.63144	0.713707	0.00161018	2.107	up	--	--	--	--	--	--	--	--
pos_4667	Amlodipine	1739.83	1489.41	1243.59	1586.02	1628.51	1802.02	2449.92	2477.31	1926.86	2143.01	1935.46	2557.5	1581.56	2248.35	1.4216	0.508007	0.00110205	2.21994	up	--	--	--	--	--	--	--	--
pos_5094	Benzofuran	567.341	506.185	468.227	543.225	479.749	541.763	613.764	617.178	608.922	595.618	639.562	727.488	517.748	633.755	1.22406	0.291906	0.00112493	2.12117	up	Benzofurans	--	--	HMDB0032929	9223	271-89-6	Organoheterocyclic compounds	_
pos_11607	Bethanechol cation	112.413	144.589	100.886	118.091	119.39	177.201	112.445	74.3858	64.3062	126.351	93.8712	47.7556	128.762	86.5191	0.671933	-0.62469	0.0294872	1.55787	down	--	--	--	--	--	--	--	--
pos_5819	Caffeic Acid	2001.85	2762.36	2211.75	1922.54	1972.6	2052.52	2536.96	2248.29	2976.96	2247.14	3091.81	3267.09	2153.94	2728.04	1.26654	0.33623	0.0292799	1.59163	up	--	C01197	Biosynthesis of secondary metabolites(ko01110);;Phenylpropanoid biosynthesis(ko00940);;Metabolic pathways(ko01100)	--	--	--	--	--
pos_6007	Chromone	1150.1	1028.25	937.612	1084.9	1138	1183.87	1417.53	1317.36	1224.9	1423.65	1684.94	1817.36	1087.12	1480.96	1.36227	0.436874	0.00612495	2.04423	up	--	--	--	--	--	--	--	--
pos_6013	CITROPTEN	23574.5	21466.5	17400.2	23100.2	21765.6	23232.6	29796.4	24412.5	25741.5	26622.4	32088	40874.1	21756.6	29922.5	1.37533	0.444699	0.0196924	1.82858	up	Coumarins and derivatives	--	--	HMDB0032952	2775	487-06-9	Phenylpropanoids and polyketides	_
pos_3458	Coumarin	3392.63	1696.91	2552.66	1950.78	2674.75	2639.01	1469.48	2520.11	921.906	2080.47	1204.01	1073.51	2484.46	1544.91	0.621832	-0.743698	0.0242615	1.63672	down	Coumarins and derivatives	C05851	Phenylpropanoid biosynthesis(ko00940);;Biosynthesis of secondary metabolites(ko01110)	HMDB0001218	323	91-64-5	Phenylpropanoids and polyketides	_
pos_4005	Coumatetralyl	2201.02	3613.89	2958.99	2984.99	2951.29	3809.54	2152.64	2730.09	1792.86	2594.06	2449.89	838.051	3086.62	2092.93	0.678066	-0.635859	0.0233169	1.65236	down	--	--	--	--	--	--	--	--
pos_5939	Cuminaldehyde	11.8616	16.2054	16.8391	1.04149	25.5855	36.8289	46.2829	18.6817	37.0676	41.696	49.1491	38.9909	18.0603	38.6447	2.13976	1.49617	0.0114081	1.84797	up	Prenol lipids	C06577	Metabolic pathways(ko01100)	HMDB0002214	326	122-03-2	Lipids and lipid-like molecules	Monoterpenoids
pos_5802	Cys Ala Phe Tyr	2407.25	967.771	1025.67	777.805	1241.98	1080.25	3637.51	2927.55	1626.98	1422.42	1850.57	2451.9	1250.12	2319.49	1.85541	0.91448	0.0324561	1.66042	up	--	--	--	--	--	--	--	--
pos_3598	Cys Glu Gln Ala	24656.1	38049	32895.4	30873.5	55590.9	35268.6	53152.8	73233.1	74028.2	66130.6	56907.3	23039.2	36222.3	57748.5	1.59428	0.623574	0.0419444	1.59906	up	--	--	--	--	--	--	--	--
pos_6941	Daidzein	15307.5	26055.2	42884.1	30679.2	30358.9	23910.9	11593.2	10363.1	25076.8	9595.04	18250	4165.57	28199.3	13173.9	0.467173	-1.23956	0.0110815	1.88983	down	Isoflavonoids	C10208	Isoflavonoid biosynthesis(ko00943);;Biosynthesis of secondary metabolites(ko01110)	HMDB0003312	5281708	486-66-8	Phenylpropanoids and polyketides	Isoflav-2-enes
pos_6924	Dihydroactinidiolide	5.90321	18.6113	5.60065	0.993123	9.64891	0.0051041	29.9542	70.9328	27.9875	21.7307	62.3024	5.77811	6.79371	36.4476	5.36491	2.58495	0.0326247	1.69486	up	--	--	--	--	--	--	--	--
pos_11011	Diphenylamine	129.196	133.474	104.127	118.648	168.816	135.5	173.296	192.393	185.034	206.114	148.99	356.949	131.627	210.463	1.59893	0.632379	0.0479079	1.66269	up	--	--	--	--	--	--	--	--
pos_3857	DL-p-Hydroxyphenyllactic acid	7646.67	4433.4	5807.46	4570.41	6227.83	6709.95	4110.83	6302.47	2621.51	5264.27	3335.63	3288.19	5899.29	4153.82	0.704122	-0.543546	0.0449546	1.47785	down	Phenylpropanoic acids	--	--	HMDB0000755	9378	306-23-0	Phenylpropanoids and polyketides	_
pos_4312	DROPROPIZINE	46.449	38.921	27.659	27.1707	24.0254	35.8908	51.6675	39.6232	44.8915	43.6409	44.9201	54.3138	33.3527	46.5095	1.39448	0.50955	0.0121456	1.83183	up	--	--	--	--	--	--	--	--
pos_3426	Elenaic acid	67.3381	99.3606	71.142	72.3389	81.2574	69.2903	110.754	126.639	100.933	111.765	106.473	62.8421	76.7879	103.234	1.34441	0.40808	0.0310386	1.68615	up	--	--	--	--	--	--	--	--
pos_4388	Eugenyl formate	216.185	219.179	195.341	216.481	211.867	249.777	258.364	251.069	253.808	276.272	274.147	238.964	218.139	258.771	1.18627	0.248432	0.00153955	2.1189	up	--	--	--	--	--	--	--	--
pos_8965	exo-5,6-Dimethylbicyclo[2.2.1]hept-5-en-2-ol	81.6194	68.5176	45.4514	66.9656	96.0836	83.9956	107.986	123.024	94.2262	103.773	69.5425	157.514	73.7722	109.344	1.48219	0.561947	0.0343324	1.71472	up	--	--	--	--	--	--	--	--
pos_5129	Fisetin	5512.41	2540.11	5141.29	9595.93	10344.1	14746.2	2122.95	3242.91	1682.69	4416.77	2911.85	926.187	7980.01	2550.56	0.319618	-1.59612	0.0286497	1.709	down	--	--	--	--	--	--	--	--
pos_6817	Fluocinolone	632.875	809.113	493.275	445.725	609.062	618.235	800.373	957.744	918.586	890.666	1029.97	1620.53	601.381	1036.31	1.72322	0.770995	0.013609	1.88555	up	--	--	--	--	--	--	--	--
pos_3553	Folinic acid	151.969	131.762	114.108	156.95	125.16	202.097	209.547	198.838	156.647	159.593	182.793	203.048	147.007	185.078	1.25897	0.34857	0.0393809	1.60644	up	Pteridines and derivatives	C03479	Metabolic pathways(ko01100);;One carbon pool by folate(ko00670)	HMDB0001562	149436	68538-85-2	Organoheterocyclic compounds	Pterins and derivatives
pos_3519	gamma-L-Glutamyl-gamma-L-glutamyl-L-methionine	55921.9	84330.3	56489.2	70405.4	58949.9	84491	39903.5	56711.3	30737.5	52306.7	53137.6	10083.2	68431.3	40480	0.591542	-0.930429	0.0128421	1.78938	down	--	--	--	--	--	--	--	--
pos_4445	gamma-L-Glutamyl-L-glutamic acid	980.326	756.31	633.058	770.233	594.146	795.342	558.487	629.422	480.203	583.124	579.545	624.675	754.903	575.909	0.762892	-0.376872	0.0221744	1.79633	down	Carboxylic acids and derivatives	--	--	HMDB0011737	92865	1116-22-9	Organic acids and derivatives	Amino acids, peptides, and analogues
pos_4812	Ginkgolide C	29.4681	8.51451	14.6226	40.0154	0	43.174	102.009	24.1904	81.8212	42.1946	73.6523	160.501	22.6324	80.7282	3.56692	2.32169	0.0303049	1.70257	up	Prenol lipids	--	--	HMDB0036860	161120	15291-76-6	Lipids and lipid-like molecules	Terpene lactones
pos_12026	Glycerol 1,2-cyclic phosphate	23.1928	34.9659	27.7638	28.5185	25.0916	31.4706	22.5689	9.05078	18.628	7.76707	17.302	1.43714	28.5005	12.7923	0.448844	-1.49149	0.0030909	2.09513	down	--	--	--	--	--	--	--	--
pos_6026	Herbacetin 7-(6''-quinoylglucoside)	9120.98	8560.06	7554.49	9547.85	9063.46	8981.84	12138.2	10311	9422.45	11518.8	12471.8	15896.7	8804.78	11959.8	1.35833	0.425745	0.0167885	1.90828	up	--	--	--	--	--	--	--	--
pos_11486	Hydroxyhydroquinone	22.2567	22.2074	20.3779	28.5375	21.3837	24.8113	21.1391	15.6563	14.9237	18.3627	16.2165	20.1972	23.2624	17.7493	0.763001	-0.391298	0.00647522	1.86624	down	Phenols	C02814	Metabolic pathways(ko01100)	HMDB0124831	10787	_	Benzenoids	Benzenetriols and derivatives
pos_5083	Isoplumericin	2088.23	3914.45	3521.8	2839.23	3213.99	3378.92	2773.82	2181.09	2708.07	2661.95	2335.2	1753.82	3159.44	2402.33	0.760366	-0.385517	0.0363633	1.57458	down	--	--	--	--	--	--	--	--
pos_3943	Kynurenic acid	424.956	477	426.713	357.657	458.649	512.152	703.063	608.539	651.873	662.093	762.03	495.365	442.854	647.16	1.46134	0.54364	0.00138802	2.16109	up	Quinolines and derivatives	C01717	Metabolic pathways(ko01100);;Tryptophan metabolism(ko00380)	HMDB0000715	3845	492-27-3	Organoheterocyclic compounds	Quinoline carboxylic acids
pos_4493	L-1,2,3,4-Tetrahydro-beta-carboline-3-carboxylic acid	2551.4	2749.3	2994.2	5686.06	5272.12	3743.41	14097.4	5216.18	9816.71	9155.88	3976.59	7079.42	3832.75	8223.69	2.14564	1.05046	0.0305949	1.77684	up	--	--	--	--	--	--	--	--
pos_1283	L-Glutamate	763.271	1030.83	787.217	1120.43	889.914	1027.59	778.919	787.796	794.374	921.438	693.292	448.07	936.542	737.315	0.787274	-0.364222	0.0473486	1.47596	down	Carboxylic acids and derivatives	C00025	C5-Branched dibasic acid metabolism(ko00660);;ABC transporters(ko02010);;Arginine and proline metabolism(ko00330);;Carbon metabolism(ko01200);;Histidine metabolism(ko00340);;Metabolic pathways(ko01100);;Alanine, aspartate and glutamate metabolism(ko00250);;Aminoacyl-tRNA biosynthesis(ko00970);;Glyoxylate and dicarboxylate metabolism(ko00630);;Biosynthesis of secondary metabolites(ko01110);;Carbap…	HMDB0000148	33032	56-86-0	Organic acids and derivatives	Amino acids, peptides, and analogues
pos_11775	Linoelaidic Acid	446.006	563.402	456.983	641.225	398.18	489.301	302.187	228.209	229.03	302.64	345.417	506.117	499.183	318.933	0.638911	-0.683588	0.00883455	1.86391	down	Fatty Acyls	C01595	Linoleic acid metabolism(ko00591);;Metabolic pathways(ko01100);;Biosynthesis of unsaturated fatty acids(ko01040)	HMDB0000673	5280450	60-33-3	Lipids and lipid-like molecules	Lineolic acids and derivatives
pos_11437	Linoleic acid	405.771	374.444	299.821	452.588	369.002	378.235	293.889	375.874	221.617	310.728	254.013	373.012	379.977	304.855	0.8023	-0.332871	0.0450358	1.46502	down	Fatty Acyls	C01595	Linoleic acid metabolism(ko00591);;Metabolic pathways(ko01100);;Biosynthesis of unsaturated fatty acids(ko01040)	HMDB0000673	5280450	60-33-3	Lipids and lipid-like molecules	Lineolic acids and derivatives
pos_8360	Linolenic Acid ethyl ester	24.2099	36.2466	29.2915	2.56868	45.018	37.4713	110.83	40.7617	54.3111	171.391	87.7617	71.3116	29.1343	89.3945	3.06836	1.83673	0.0245044	1.84977	up	--	--	--	--	--	--	--	--
pos_12078	LysoPC(20:1(11Z))	1801.4	2117.74	1851.37	1874.22	1893.13	2472.78	1879.02	1280.59	1467.19	1889.4	1627.42	1021.93	2001.77	1527.59	0.76312	-0.413628	0.0229897	1.64919	down	Glycerophospholipids	C04230	Glycerophospholipid metabolism(ko00564)	HMDB0013122	24779527	_	Lipids and lipid-like molecules	Glycerophosphocholines
pos_11846	LysoPC(20:2(11Z,14Z))	611.194	1155.66	891.305	972.602	914.635	1062.02	704.88	780.228	628.435	628.28	614.007	279.129	934.569	605.827	0.648242	-0.666386	0.00996394	1.80749	down	Glycerophospholipids	C04230	Glycerophospholipid metabolism(ko00564)	HMDB0013122	24779527	_	Lipids and lipid-like molecules	Glycerophosphocholines
pos_4806	Mauritianin	896.861	570.718	833.388	1159.52	1227.48	1767.82	785.472	482.699	343.559	894.985	691.909	298.249	1075.97	582.812	0.541664	-0.913234	0.0356992	1.55956	down	Flavonoids	--	--	HMDB0040562	5459192	109008-28-8	Phenylpropanoids and polyketides	Flavonoid glycosides
pos_5541	Methyl (5E,17E)-18-bromo-octadeca-5,17-diene-15-ynoate	1102.06	990.141	856.847	1155.85	1177.44	1339.68	1366.01	1626.99	1186.59	1597.3	1406.81	2142.81	1103.67	1554.42	1.40841	0.482842	0.0191499	1.83966	up	--	--	--	--	--	--	--	--
pos_12032	N-cis-octadec-9Z-enoyl-L-Homoserine lactone	140.474	206.533	159.42	199.961	64.7429	109.274	66.1708	22.5045	104.44	47.3724	47.057	48.3106	146.734	55.9759	0.381478	-1.4342	0.00738146	2.02177	down	--	--	--	--	--	--	--	--
pos_7010	Oil Orange SS	40.5749	48.9817	40.6107	104.782	52.0897	68.3022	35.121	27.4754	18.3828	38.4675	31.3501	25.4894	59.2235	29.381	0.496104	-0.962907	0.0296106	1.71668	down	--	--	--	--	--	--	--	--
pos_8080	omega-3 Arachidonic Acid	215.272	355.012	364.506	6.64747	345.417	324.986	635.049	248.269	457.612	666.245	542.474	331.882	268.64	480.255	1.78773	1.44499	0.0389417	1.60255	up	--	--	--	--	--	--	--	--
pos_11462	PA(16:0/0:0)[cyclic]	377.948	377.707	320.841	483.397	407.571	428.95	349.896	335.677	299.76	289.305	293.413	199.274	399.402	294.554	0.737487	-0.450042	0.00710148	1.86257	down	--	--	--	--	--	--	--	--
pos_6809	p-Anisaldehyde	163.538	140.563	129.033	136.655	186.226	132.402	229.194	208.386	200.13	183.285	154.857	331.589	148.069	217.907	1.47165	0.528315	0.0371518	1.71889	up	Benzene and substituted derivatives	--	--	HMDB0029686	31244	123-11-5	Benzenoids	Benzoyl derivatives
pos_11463	PE(16:0/0:0)	57579.6	59985.9	50506.8	85168.3	71679.9	74924.3	62023.6	54647.2	50923	49525.7	49599.7	30048.6	66640.8	49461.3	0.742207	-0.441148	0.0308245	1.57594	down	Glycerophospholipids	--	--	HMDB0011503	9547069	53862-35-4	Lipids and lipid-like molecules	Glycerophosphoethanolamines
pos_11980	PE(18:0/0:0)	2431.98	2583.35	2030.97	3563.29	2715.76	3091.64	2388.7	1628.07	1843.59	2336.54	1982.07	1858.07	2736.16	2006.17	0.733206	-0.438231	0.0195841	1.70919	down	--	--	--	--	--	--	--	--
pos_3494	Phenol	117.678	189.817	134.611	107.484	129.099	141.838	175.864	205.809	232.514	166.948	231.656	151.894	136.754	194.115	1.41944	0.510367	0.0108602	1.77844	up	--	C00146	Tyrosine metabolism(ko00350);;Metabolic pathways(ko01100)	--	--	--	--	--
pos_5220	Phenylmalonic acid	1749.82	2769.58	2186.42	1828.56	1709.69	1856.65	2239.1	2610.57	2699.02	2076.22	2996.32	2885.54	2016.79	2584.46	1.28148	0.367188	0.0285907	1.57058	up	--	--	--	--	--	--	--	--
pos_11472	Phytosphingosine	497.994	505.323	434.979	725.317	586.933	627.783	531.301	471.607	438.731	430.135	430.407	302.908	563.055	434.182	0.771118	-0.374418	0.0367657	1.54706	down	Organonitrogen compounds	C12144	Sphingolipid metabolism(ko00600);;Metabolic pathways(ko01100)	HMDB0004628	122121	7439-92-1	Organic nitrogen compounds	Amines
pos_12180	Pinolenic Acid	3970.19	3756.72	3519.25	4742.43	3714	3925.82	3415.55	3015.85	3036.18	2897.68	2744.09	2323.86	3938.07	2905.54	0.737808	-0.441808	0.0011704	2.12143	down	--	--	--	--	--	--	--	--
pos_5929	Pterosin O	24.8622	38.8995	20.5336	21.0055	41.1942	52.075	14.0229	13.3383	19.1844	19.2493	30.3535	1.93004	33.095	16.3464	0.493923	-1.24809	0.0295203	1.61209	down	--	--	--	--	--	--	--	--
pos_4482	p-Tolualdehyde	48.5871	47.2418	41.1419	57.742	57.6738	63.6367	70.6833	57.4504	60.0146	71.452	62.5146	62.4732	52.6706	64.098	1.21696	0.293929	0.0224182	1.79324	up	Benzene and substituted derivatives	C06758	Metabolic pathways(ko01100)	HMDB0029638	7725	104-87-0	Benzenoids	Benzoyl derivatives
pos_5218	Salicylaldehyde	170.117	289.09	246.242	209.719	171.289	185.099	224.893	274.001	282.345	232.924	313.779	310.386	211.926	273.055	1.28844	0.382192	0.0340661	1.5289	up	Organooxygen compounds	C06202	Metabolic pathways(ko01100)	HMDB0034170	6998	90-02-8	Organic oxygen compounds	Carbonyl compounds
pos_5097	Scopoletin	4463.83	3483.92	3312.22	4155.19	3606.01	4064.71	5105.59	4570.56	4475.91	4597.71	5146.09	6062.53	3847.65	4993.07	1.29769	0.375947	0.00424482	1.98822	up	Coumarins and derivatives	C01752	Phenylpropanoid biosynthesis(ko00940);;Biosynthesis of secondary metabolites(ko01110)	HMDB0034344	5280460	92-61-5	Phenylpropanoids and polyketides	Hydroxycoumarins
pos_5098	Sinapic acid	17118.9	13486.7	13041.9	17031.6	14547.1	16138.1	20137.9	18194.8	17459.1	18747.1	20100.7	25110.3	15227.4	19958.3	1.31069	0.388318	0.00670194	1.94976	up	Cinnamic acids and derivatives	C00482	Biosynthesis of secondary metabolites(ko01110);;Phenylpropanoid biosynthesis(ko00940);;Metabolic pathways(ko01100)	HMDB0032616	637775	7362-37-0	Phenylpropanoids and polyketides	Hydroxycinnamic acids and derivatives
pos_6207	Sophoraflavanone B	892.152	679.849	551.487	653.007	597.748	676.533	1208.99	843.875	938.845	690.463	946.187	1657.53	675.129	1047.65	1.55177	0.592277	0.0446179	1.6246	up	--	--	--	--	--	--	--	--
pos_6145	Styrene	41.3339	54.4744	26.1951	41.3777	43.926	49.372	63.5558	63.8526	45.0182	77.6337	72.5409	72.8002	42.7798	65.9002	1.54045	0.636579	0.0039741	2.05113	up	--	C07083	Metabolic pathways(ko01100)	--	--	--	--	--
pos_1501	Triacanthine	162.528	139.786	74.244	152.087	113.716	165.51	85.6301	60.5289	53.6118	79.9733	101.332	30.8233	134.645	68.65	0.509859	-1.01964	0.004554	1.97284	down	--	--	--	--	--	--	--	--
pos_11141	Valyl-Isoleucine	106.393	164.896	121.41	131.94	145.319	154.86	152.792	270.715	175.497	211.537	139.954	177.506	137.47	188	1.36757	0.432064	0.049128	1.61743	up	Carboxylic acids and derivatives	--	--	HMDB0029130	7010531	20556-14-3	Organic acids and derivatives	Amino acids, peptides, and analogues
pos_3332	Valyl-Proline	161.602	547.629	338.322	314.89	336.378	359.941	167.457	222.681	284.221	187.926	250.506	152.538	343.127	210.888	0.614606	-0.65111	0.0471928	1.58225	down	Carboxylic acids and derivatives	--	--	HMDB0029135	9837272	20488-27-1	Organic acids and derivatives	Amino acids, peptides, and analogues

## Sheet: R31 72h vs R80 72h
#ID	name	R31D-72h-1	R31D-72h-2	R31D-72h-3	R31D-72h-4	R31D-72h-5	R31D-72h-6	R80D-72h-1	R80D-72h-2	R80D-72h-3	R80D-72h-4	R80D-72h-5	R80D-72h-6	C_Mean	G_Mean	Fold_change	log2FC	Pvalue	VIP	regulated	HMDB_taxonomy	KEGG_annotation	KEGG_pathway_annotation	HMDB_ID	pubchem_id	CAS	HMDB_super_class	HMDB_sub_class
pos_10979	Cysteinyl-Asparagine	249.125	239.065	205.901	269.758	221.369	248.182	252.156	212.742	177.851	174.31	207.236	198.894	238.9	203.865	0.853348	-0.234444	0.0402109	1.59769	down	--	--	--	--	--	--	--	--
pos_11014	alpha-Methylstyrene	3391.45	3606.2	3755.38	3697.07	3010.84	3338.13	3594.66	2984.96	2316.18	2571.31	3141.09	2582.96	3466.51	2865.19	0.826535	-0.286469	0.0261805	1.70672	down	--	--	--	--	--	--	--	--
pos_11023	Penicillin G	15.6421	43.4053	49.1972	51.3039	22.1688	30.8298	19.8344	16.2847	7.43206	13.9174	22.0965	4.23662	35.4245	13.9669	0.394273	-1.40696	0.0144349	1.8418	down	Carboxylic acids and derivatives	--	--	HMDB0037849	16872	2349-07-7	Organic acids and derivatives	Carboxylic acid derivatives
pos_11024	Armillaripin	45153.7	43667	47916.1	48121.2	39598.7	42759.8	46812.4	40037	30747.5	32393.2	42265.4	33188.1	44536.1	37573.9	0.843674	-0.259291	0.0477216	1.59182	down	Prenol lipids	--	--	HMDB0030404	21124297	129741-56-6	Lipids and lipid-like molecules	Sesquiterpenoids
pos_11197	Furegrelate	135.913	127.883	145.175	144.719	118.758	119.704	125.467	99.0522	91.3662	88.3642	104.461	92.5723	132.025	100.214	0.759049	-0.403203	0.00159567	2.16672	down	--	--	--	--	--	--	--	--
pos_11635	3alpha,11beta,21-Trihydroxy-5beta-pregnan-20-one	128.686	115.986	98.9571	144.849	139.081	133.74	129.847	123.219	94.4333	84.2364	95.8251	69.9677	126.883	99.5881	0.784879	-0.370169	0.0427919	1.61401	down	Steroids and steroid derivatives	--	--	HMDB0000268	_	68-42-8	Lipids and lipid-like molecules	Hydroxysteroids
pos_11726	10E,12E-Hexadecadienyl acetate	190.965	285.078	163.172	190.914	173.193	195.681	144.715	115.897	146.054	134.848	119.618	150.467	199.834	135.267	0.676897	-0.545469	0.0134039	1.94387	down	--	--	--	--	--	--	--	--
pos_11738	1-Stearoyl-2-hydroxy-sn-glycero-3-phosphocholine	179.336	108.551	237.43	134.502	124.87	170.067	75.0498	137.437	49.7042	74.9499	138.328	41.7175	159.126	86.1977	0.541694	-0.98235	0.0179891	1.82746	down	Glycerophospholipids	C04230	Glycerophospholipid metabolism(ko00564)	HMDB0013122	24779527	_	Lipids and lipid-like molecules	Glycerophosphocholines
pos_11775	Linoelaidic Acid	787.981	566.294	1151.58	755.898	647.245	661.224	654.224	585.135	346.44	545.464	648.63	287.197	761.703	511.182	0.671104	-0.604131	0.0415202	1.62231	down	Fatty Acyls	C01595	Linoleic acid metabolism(ko00591);;Metabolic pathways(ko01100);;Biosynthesis of unsaturated fatty acids(ko01040)	HMDB0000673	5280450	60-33-3	Lipids and lipid-like molecules	Lineolic acids and derivatives
pos_11957	9S,10R-Epoxy-6Z-octadecene	35.6519	106.941	37.4138	32.9881	61.8606	28.1387	171.545	105.599	91.1929	82.839	72.2076	97.6086	50.499	103.499	2.04952	1.1458	0.0191911	1.84656	up	--	--	--	--	--	--	--	--
pos_11959	Ecklonialactone A	27.5917	94.2866	14.2621	20.2769	73.6446	18.4781	103.448	93.5651	117.697	100.398	81.8849	146.313	41.4234	107.218	2.58834	1.72835	0.00351846	2.1445	up	--	--	--	--	--	--	--	--
pos_12301	Palmitic acid	299.349	270.646	284.906	269.295	214.218	239.759	253.961	219.383	231.748	199.626	235.757	172.833	263.029	218.885	0.83217	-0.26732	0.0289772	1.76234	down	Fatty Acyls	C00249	Fatty acid metabolism(ko01212);;Fatty acid elongation(ko00062);;Cutin, suberine and wax biosynthesis(ko00073);;Metabolic pathways(ko01100);;Biosynthesis of unsaturated fatty acids(ko01040);;Fatty acid biosynthesis(ko00061);;Fatty acid degradation(ko00071)	HMDB0000220	985	57-10-3	Lipids and lipid-like molecules	Fatty acids and conjugates
pos_12310	4E,6E,10Z-Hexadecatrien-1-ol	345.74	313.092	524.011	157.422	235.761	285.753	196.831	227.504	135.989	133.119	178.893	123.531	310.296	165.978	0.5349	-0.844892	0.0344661	1.76092	down	--	--	--	--	--	--	--	--
pos_1501	Triacanthine	179.465	122.631	144.718	227.803	48.9173	91.5482	96.6739	72.3922	24.3443	43.7129	49.1208	47.0527	135.847	55.5495	0.408912	-1.25943	0.02546	1.8409	down	--	--	--	--	--	--	--	--
pos_1633	Ketorolac	272.724	303.533	307.725	431.77	321.204	327.382	14.4	180.404	51.4477	320.852	152.286	58.5553	327.39	129.658	0.396034	-1.92577	0.00592856	2.06988	down	--	--	--	--	--	--	--	--
pos_1964	N-[[3-(b-D-Glucopyranosyloxy)-2,3-dihydro-2-oxo-1H-indol-3-yl]acetyl]aspartic acid	2557.2	5754.48	2617.03	5395.06	3153.17	2434.89	11480.5	9068.83	8698.98	6570.99	6914.57	8738.63	3651.97	8578.76	2.34908	1.30276	0.000433015	2.33826	up	--	--	--	--	--	--	--	--
pos_2051	Val Tyr Glu	418.667	508.706	449.502	585.016	475.482	387.546	801.273	814.054	1001.93	1003.46	747.068	823.738	470.82	865.254	1.83776	0.88154	5.4412e-05	2.46723	up	--	--	--	--	--	--	--	--
pos_2166	5,6-Dihydro-4-methoxy-6-[2-(4-methoxyphenyl)ethyl]-2H-pyran-2-one	328.942	394.941	297.399	406.418	326.631	335.403	318.063	263.857	221.815	258.765	296.799	257.485	348.289	269.464	0.77368	-0.370716	0.00576645	1.95597	down	--	--	--	--	--	--	--	--
pos_2204	1-Monopalmitin	20930.3	17490	24491.2	21556.9	20578.8	20649.4	17718.3	17344.3	14471.4	15673.5	21992.3	16423.8	20949.4	17270.6	0.824395	-0.284296	0.0255849	1.71994	down	Glycerolipids	--	--	HMDB0011564	3084463	32899-41-5	Lipids and lipid-like molecules	Monoradylglycerols
pos_2359	Cinncassiol D2 glucoside	973.978	942.281	947.119	1226.52	1117.81	961.453	802.29	607.949	554.216	627.011	965.719	668.791	1028.19	704.329	0.685017	-0.56462	0.00239892	2.1112	down	--	--	--	--	--	--	--	--
pos_3335	Tyr Val	700.617	878.85	772.381	957.361	745.997	546.029	1168.03	1200.23	1419.36	1531.82	1017.95	1115.91	766.873	1242.22	1.61985	0.703759	0.000886052	2.23969	up	--	--	--	--	--	--	--	--
pos_3376	Tetrangulol	2480.88	5247.85	2229.25	4785.18	3246.19	1865.87	11023.9	8184.71	8351.23	6578.47	6454.26	7136.06	3309.2	7954.77	2.40383	1.34738	0.000475482	2.32237	up	--	C12397	Biosynthesis of secondary metabolites(ko01110)	--	--	--	--	--
pos_3458	Coumarin	2411.35	2074.49	2905.21	2387.46	2544.84	2809.47	2572.82	1744.83	875.337	1732.67	1521.52	2465.27	2522.14	1818.74	0.721111	-0.546665	0.042044	1.57689	down	Coumarins and derivatives	C05851	Phenylpropanoid biosynthesis(ko00940);;Biosynthesis of secondary metabolites(ko01110)	HMDB0001218	323	91-64-5	Phenylpropanoids and polyketides	_
pos_3482	2,6-Dimethoxyphenol	1704.95	1881.02	1830.55	2365.07	2266.16	2213.73	3071.61	2847.95	2710.85	3880.68	2990.01	4295.55	2043.58	3299.44	1.61454	0.680804	0.0032638	2.24728	up	--	--	--	--	--	--	--	--
pos_3494	Phenol	115.694	123.19	128.561	156.135	139.193	145.991	204.685	187.563	153.779	239.3	193.97	270.435	134.794	208.289	1.54524	0.611983	0.00559935	2.19817	up	--	C00146	Tyrosine metabolism(ko00350);;Metabolic pathways(ko01100)	--	--	--	--	--
pos_3561	2'-O-methylcytidine	108.132	95.8104	116.742	120.985	120.83	95.0917	137.015	127.513	124.187	121.2	156.426	121.976	109.599	131.386	1.19879	0.26286	0.0145738	1.82782	up	--	--	--	--	--	--	--	--
pos_3943	Kynurenic acid	398.477	411.837	419.1	681.796	394.993	406.792	730.948	577.468	460.652	518.974	625.702	692.427	452.166	601.029	1.32922	0.422775	0.0382322	1.68518	up	Quinolines and derivatives	C01717	Metabolic pathways(ko01100);;Tryptophan metabolism(ko00380)	HMDB0000715	3845	492-27-3	Organoheterocyclic compounds	Quinoline carboxylic acids
pos_3961	4,6-Dioxoheptanoic acid	102.753	100.309	121.676	132.061	113.736	107.616	205.436	138.18	129.403	194.421	128.833	225.381	113.025	170.275	1.50652	0.559054	0.0212101	1.96041	up	Keto acids and derivatives	--	--	HMDB0000635	5312	51568-18-4	Organic acids and derivatives	Medium-chain keto acids and derivatives
pos_4115	Phenylacetic acid	335.182	299.235	357.551	321.498	320.532	344.671	305.457	231.173	184.931	263.155	247.131	264.103	329.778	249.325	0.756039	-0.417596	0.00280469	2.14322	down	Benzene and substituted derivatives	C07086	Phenylalanine metabolism(ko00360);;Metabolic pathways(ko01100)	HMDB0000209	999	103-82-2	Benzenoids	_
pos_4137	Ugaxanthone	555.237	517.344	777.461	574.955	552.688	600.727	400.758	404.23	305.278	246.703	532.846	319.459	596.402	368.212	0.61739	-0.726569	0.00223093	2.11253	down	--	--	--	--	--	--	--	--
pos_4200	1,2,3,4-Tetrahydro-b-carboline-1,3-dicarboxylic acid	1149.92	2538.56	1247.24	1712.33	1836.37	1109.88	3333.59	3151.05	4500.83	2778.57	2105.12	1862.09	1599.05	2955.21	1.8481	0.890126	0.0164343	1.8475	up	--	--	--	--	--	--	--	--
pos_4312	DROPROPIZINE	18.594	33.3615	24.7172	52.0998	22.5931	30.3413	79.1137	56.6687	36.7488	39.1176	54.9781	38.6172	30.2845	50.874	1.67987	0.772421	0.0339085	1.72821	up	--	--	--	--	--	--	--	--
pos_4316	Gibberellin A9	172.067	400.041	319.637	339.3	337.187	209.531	950.123	470.788	406.663	509.188	325.117	597.803	296.294	543.281	1.83359	0.848824	0.039775	1.78082	up	--	C11863	Metabolic pathways(ko01100);;Diterpenoid biosynthesis(ko00904);;Biosynthesis of secondary metabolites(ko01110)	--	--	--	--	--
pos_4318	gibberellin A19	239.169	455.276	278.122	343.335	366.108	204.694	901.908	477.504	480.659	514.322	337.452	568.005	314.451	546.642	1.7384	0.785141	0.0300422	1.81205	up	Prenol lipids	C02034	Diterpenoid biosynthesis(ko00904)	HMDB0036896	5460209	6980-44-5	Lipids and lipid-like molecules	Diterpenoids
pos_4361	Petunidin 3-(6''-acetylglucoside)	1543.35	1738.3	2109.93	2097.65	1517.47	1485.44	769.563	1195.22	1190.4	1179.2	1048.67	965.326	1748.69	1058.06	0.60506	-0.725996	0.000960412	2.27665	down	--	--	--	--	--	--	--	--
pos_4399	Apigenin 7-(2''-acetyl-6''-methylglucuronide)	12199.8	11735.1	16172.8	14230.4	8519.24	9239.33	4739.44	8952.69	7041.08	7121.16	6349.29	4501.43	12016.1	6450.85	0.536849	-0.902423	0.00361774	2.15098	down	--	--	--	--	--	--	--	--
pos_4445	gamma-L-Glutamyl-L-glutamic acid	800.264	778.499	678.121	869.959	592.737	591.548	584.649	581.716	494.197	575.692	486.075	698.801	718.522	570.188	0.793558	-0.328535	0.0287848	1.71684	down	Carboxylic acids and derivatives	--	--	HMDB0011737	92865	1116-22-9	Organic acids and derivatives	Amino acids, peptides, and analogues
pos_4461	2-Heptylfuran	462.343	440.489	543.722	761.618	562.347	584.512	27.2351	13.907	386.985	27.2643	725.295	51.4064	559.172	205.349	0.367237	-2.91559	0.0302236	1.79355	down	--	--	--	--	--	--	--	--
pos_4522	trans-3,4-Dihydro-3,4-dihydroxy-7,12-dimethylbenz[a]anthracene	2373.36	1821.1	2192.26	2966.55	1179.83	1515.71	1832.27	1467.07	812.355	1119.24	1272.8	1145.34	2008.14	1274.84	0.63484	-0.636413	0.0400254	1.67229	down	--	--	--	--	--	--	--	--
pos_4553	1,4-Diethylbenzene	119.33	125.364	172.888	189.588	164.655	150.189	29.4078	21.366	102.046	26.7786	195.528	43.6933	153.669	69.8032	0.454245	-1.61396	0.028744	1.78706	down	--	--	--	--	--	--	--	--
pos_4556	2-Ethoxy-1-methyl-4-(1-methylethyl)benzene	263.129	287.862	329.903	406.961	298.848	301.092	57.1459	53.4513	224.021	65.4165	429.866	115.154	314.633	157.509	0.500613	-1.44809	0.048244	1.66658	down	--	--	--	--	--	--	--	--
pos_4692	Cassiastearoptene	49.439	60.0332	59.7775	66.9769	60.3005	60.5744	82.5096	76.8732	57.5681	62.3253	73.5707	75.3156	59.5169	71.3604	1.19899	0.256322	0.0294697	1.83328	up	--	--	--	--	--	--	--	--
pos_4783	Diosmin	483.771	444.024	638.098	917.263	746.468	470.348	396.521	427.953	248.318	455.256	441.753	374.678	616.662	390.747	0.633648	-0.632873	0.0310966	1.7188	down	--	--	--	--	--	--	--	--
pos_4910	Dihydrojasmone	956.682	603.515	1088.79	1491.18	895.049	994.849	55.7928	34.9105	547.599	51.0448	1426.49	135.263	1005.01	375.183	0.373312	-2.71261	0.0397177	1.69439	down	--	--	--	--	--	--	--	--
pos_4973	Ionene	266.639	198.797	313.207	524.318	322.311	307.876	141.788	104.45	162.603	109.323	391.174	138.613	322.192	174.658	0.542094	-0.986474	0.0405143	1.60692	down	Tetralins	--	--	HMDB0059826	68057	_	Benzenoids	_
pos_5019	(E)-6-Methyl-6-(5-methyl-2-furanyl)-3-hepten-2-one	4923.4	3573.97	6476.36	8098.96	4650.86	5365.34	2148.03	1491.7	2481.11	1410.84	7008.23	1898.96	5514.82	2739.81	0.496809	-1.21158	0.0299416	1.70437	down	--	--	--	--	--	--	--	--
pos_5097	Scopoletin	3840.18	3163.26	3839.48	4018.47	2991.25	3661.68	6350.21	4623.64	3431.42	4717.12	4024.14	5299.47	3585.72	4741	1.32219	0.383945	0.0381084	1.74639	up	Coumarins and derivatives	C01752	Phenylpropanoid biosynthesis(ko00940);;Biosynthesis of secondary metabolites(ko01110)	HMDB0034344	5280460	92-61-5	Phenylpropanoids and polyketides	Hydroxycoumarins
pos_5098	Sinapic acid	14954.2	12054.4	15539.3	16372.5	12093.5	14460.3	24372.1	18325.9	13542.5	18084.4	16384.1	20274.8	14245.7	18497.3	1.29845	0.363282	0.0365871	1.73479	up	Cinnamic acids and derivatives	C00482	Biosynthesis of secondary metabolites(ko01110);;Phenylpropanoid biosynthesis(ko00940);;Metabolic pathways(ko01100)	HMDB0032616	637775	7362-37-0	Phenylpropanoids and polyketides	Hydroxycinnamic acids and derivatives
pos_5353	Glutamyl-Glutamate	1149.34	1789.86	1733.46	1021.33	1262.16	1322.63	663.131	1020.07	1161.68	1197.26	633.669	1003.7	1379.8	946.584	0.686031	-0.557493	0.0245446	1.70235	down	Carboxylic acids and derivatives	--	--	HMDB0028818	439500	3929-61-1	Organic acids and derivatives	Amino acids, peptides, and analogues
pos_5377	p-Methylolphenol	126.645	144.739	132.053	211.847	180.6	151.396	80.4219	84.7095	144.314	103.551	157.813	111.514	157.88	113.721	0.720299	-0.494638	0.0378586	1.61788	down	Benzene and substituted derivatives	--	--	HMDB0011724	125	623-05-2	Benzenoids	Benzyl alcohols
pos_5480	Daidzein 6''-O-acetate	621.39	675.674	702.375	721.895	630.563	631.454	378.906	557.633	649.492	619.826	456.068	589.646	663.892	541.928	0.81629	-0.314956	0.0342272	1.74321	down	Isoflavonoids	--	--	HMDB0030689	53398699	71385-83-6	Phenylpropanoids and polyketides	Isoflavonoid O-glycosides
pos_5638	2,6-Dimethoxy-4-propylphenol	45.9655	47.4549	45.2634	45.5269	73.4449	33.2223	94.2604	79.1834	63.1282	49.3075	70.1614	61.5799	48.4797	69.6034	1.43572	0.531968	0.0307052	1.70205	up	--	--	--	--	--	--	--	--
pos_5704	Pseudoionone	305.185	186.982	439.952	879.39	403.93	552.516	19.948	11.549	290.328	20.1138	569.053	28.802	461.326	156.632	0.339526	-2.95835	0.0480619	1.57181	down	Prenol lipids	--	--	HMDB0032498	1757003	3548-78-5	Lipids and lipid-like molecules	Monoterpenoids
pos_5802	Cys Ala Phe Tyr	633.548	1109.66	693.391	424.005	775.613	459.009	2085.79	1735.28	870.423	722.756	985.185	1317.78	682.538	1286.2	1.88444	0.888023	0.0399384	1.73011	up	--	--	--	--	--	--	--	--
pos_5819	Caffeic Acid	2045.51	2218.25	1815.1	2791.18	2621.89	2288.81	3216.58	2591.77	2665.37	3246.07	2898.17	2953.98	2296.79	2928.66	1.27511	0.36038	0.00720294	2.02558	up	--	C01197	Biosynthesis of secondary metabolites(ko01110);;Phenylpropanoid biosynthesis(ko00940);;Metabolic pathways(ko01100)	--	--	--	--	--
pos_5865	Ptd(S)Ins-(3,4)-P2 (1,2-dipalmitoyl)	19.7374	62.3886	8.08245	106.02	46.4257	42.249	2194.74	1369.53	39.0265	1275.39	42.095	1978.84	47.4838	1149.94	24.2175	3.74936	0.0333454	1.88901	up	--	--	--	--	--	--	--	--
pos_5866	Isoliquiritigenin	973.284	1196.12	1666.39	818.53	971.256	941.762	619.191	994.865	673.405	841.346	594.528	687.906	1094.56	735.207	0.671694	-0.557838	0.0352051	1.67195	down	Linear 1,3-diarylpropanoids	C08650	Flavonoid biosynthesis(ko00941);;Biosynthesis of secondary metabolites(ko01110)	HMDB0037316	638278	961-29-5	Phenylpropanoids and polyketides	Chalcones and dihydrochalcones
pos_6007	Chromone	979.801	844.716	1001.91	1285.58	1028.86	995.219	1856.28	1491.24	926.726	1750.18	1190.73	1952.86	1022.68	1528	1.49412	0.542948	0.0264718	1.87956	up	--	--	--	--	--	--	--	--
pos_6013	CITROPTEN	21554.3	17000.4	20080	27200.3	21975.5	21009.6	41875	32510.3	20329.4	37961	28400.7	37887.2	21470	33160.6	1.54451	0.602139	0.0128957	2.00741	up	Coumarins and derivatives	--	--	HMDB0032952	2775	487-06-9	Phenylpropanoids and polyketides	_
pos_6026	Herbacetin 7-(6''-quinoylglucoside)	8438.34	6987.67	8381.33	10135.5	8372.26	7910.7	15051.2	12525.2	7723.6	12932.1	10476.5	14098.1	8370.97	12134.5	1.44959	0.511253	0.0160734	1.97773	up	--	--	--	--	--	--	--	--
pos_6250	2-Amino-1-phenylethanol	101.195	132.889	78.614	155.759	169.359	145.34	211.728	185.004	168.765	239.853	165.803	196.041	130.526	194.532	1.49037	0.611353	0.00578284	2.06012	up	Organonitrogen compounds	--	--	HMDB0001065	1000	7568-93-6	Organic nitrogen compounds	Amines
pos_6269	3-Hydroxy-beta-ionone	485.428	534.373	547.158	1088.2	778.307	657.542	1130.23	851.858	656.033	906.265	1428.74	1374.3	681.834	1057.9	1.55156	0.638298	0.0379855	1.7053	up	Prenol lipids	--	--	HMDB0036821	11127505	50281-38-4	Lipids and lipid-like molecules	Sesquiterpenoids
pos_6472	TRIACETYLRESVERATROL	177.633	281.722	178.82	224.949	386.386	239.454	420.117	440.973	244.124	383.151	280.221	503.419	248.161	378.668	1.5259	0.619027	0.0308141	1.77692	up	--	--	--	--	--	--	--	--
pos_6661	(-)-Nopol	0.000931471	0	0.00607448	0	0	0	516.136	385.119	0	426.521	0.334792	925.726	0.00116766	375.64	321703	6.07117	0.0459283	1.79268	up	--	--	--	--	--	--	--	--
pos_6662	(S,E)-Lyratol propanoate	85.9884	78.6669	88.2126	138.181	91.9207	96.939	926.607	743.907	59.495	656.298	137.708	889.771	96.6515	568.964	5.88676	2.02192	0.0280185	1.93422	up	--	--	--	--	--	--	--	--
pos_6782	10beta-12,13-Dinor-8-oxo-6-eremophilen-11-al	63.0443	26.5553	86.0193	89.8156	118.652	153.914	637.089	390.142	24.7577	404.601	208.427	668.526	89.6668	388.924	4.33743	1.7533	0.0306502	1.90243	up	--	--	--	--	--	--	--	--
pos_6975	Carvone	0	0	0	0	0	0	203.657	119.809	0	89.3745	0	119.788	0	88.7714	#DIV/0!	4.66019	0.0395205	1.83233	up	Prenol lipids	C11383	Limonene and pinene degradation(ko00903);;Monoterpenoid biosynthesis(ko00902);;Biosynthesis of secondary metabolites(ko01110)	HMDB0004487	16724	2244-16-8	Lipids and lipid-like molecules	Monoterpenoids
pos_732	DL-Homoserine	825.033	724.656	763.028	809.176	920.083	736.04	1164.2	1107.34	828.192	830.039	828.585	1165.38	796.336	987.287	1.23979	0.295885	0.0443047	1.69977	up	--	--	--	--	--	--	--	--
pos_7516	(±)-Ibuprofen	32.5371	13.7243	30.7239	54.3378	31.4032	17.234	456.749	291.007	5.1252	307.478	33.3564	279.565	29.9934	228.88	7.63102	2.04621	0.0384667	1.83188	up	--	--	--	--	--	--	--	--
pos_7522	Tyromycic acid	272.259	249.602	382.657	326.863	262.977	313.625	227.262	188.726	177.659	219.519	231.917	199.902	301.33	207.497	0.688604	-0.52937	0.00408905	2.1228	down	--	--	--	--	--	--	--	--
pos_7647	Neu5Gcα2-3Galβ1-4Glcβ-Sp	97.87	71.3232	204.076	196.243	118.161	109.213	1690.96	1544.29	60.6184	1172.39	121.799	1484.5	132.814	1012.43	7.62286	2.19716	0.0322452	1.88968	up	--	--	--	--	--	--	--	--
pos_8080	omega-3 Arachidonic Acid	8.37397	242.503	20.8258	59.5063	139.432	24.8285	615.917	544.851	366.4	477.159	178.841	413.709	82.5782	432.813	5.24125	3.15005	0.00126676	2.29319	up	--	--	--	--	--	--	--	--
pos_829	7,8-Dihydrobiopterin	784.615	719.915	735.04	730.159	723.511	601.826	1225.35	999.062	900.463	757.436	762.095	904.413	715.844	924.803	1.29191	0.354038	0.0310102	1.77866	up	Pteridines and derivatives	C02953	Metabolic pathways(ko01100);;Folate biosynthesis(ko00790)	HMDB0000038	119055	6779-87-9	Organoheterocyclic compounds	Pterins and derivatives
pos_8360	Linolenic Acid ethyl ester	0	44.0554	0	1.62488	6.24643	0	185.469	156.671	31.1378	55.0068	19.7888	66.1224	8.65444	85.6993	9.90235	4.45281	0.0398072	1.78367	up	--	--	--	--	--	--	--	--
pos_8958	Ganodermic acid Jb	237.45	686.868	388.405	396.477	542.585	397.919	755.795	760.225	866.354	751.817	908.909	915.006	441.617	826.351	1.87119	0.973808	0.000781184	2.38455	up	--	--	--	--	--	--	--	--
pos_9017	Ethylbenzene	52.1593	49.4125	60.2751	50.3236	60.9072	50.6828	92.1776	75.105	76.0653	58.7818	69.8666	76.918	53.9601	74.819	1.38656	0.463957	0.0035989	2.1802	up	Benzene and substituted derivatives	C07111	Metabolic pathways(ko01100)	HMDB0059905	7500	100-41-4	Benzenoids	_
pos_9026	Chamazulene	44.8626	118.383	66.6906	57.953	114.769	50.1787	178.633	139.152	200.517	163.937	121.192	153.323	75.4729	159.459	2.1128	1.16718	0.000812976	2.2698	up	Prenol lipids	--	--	HMDB0036470	10719	529-05-5	Lipids and lipid-like molecules	Sesquiterpenoids
pos_9032	Rhodinyl phenylacetate	209.9	5440.27	269.424	282.731	3261.41	219.051	5388.25	4093.03	7209.02	4892.39	3163.05	4286.4	1613.8	4838.69	2.99833	2.89543	0.0159975	1.88365	up	--	--	--	--	--	--	--	--
pos_9369	Medicoside G	119.467	242.383	163.845	121.798	219.902	105.921	429.428	458.102	315.017	409.385	542.958	467.85	162.219	437.123	2.69464	1.48382	4.59499e-05	2.49595	up	--	--	--	--	--	--	--	--
pos_9371	(17E)-1α,25-dihydroxy-26,27-dimethyl-17,20,22,22,23,23-hexadehydro-24a-homovitamin D3 / (17E)-1α,25-dihydroxy-26,27-dimethyl-17,20,22,22,23,23-hexadehydro-24a-homocholecalciferol	466.044	764.54	650.235	574.609	703.169	612.052	888.946	866.777	704.655	830.973	964.303	766.39	628.441	837.007	1.33188	0.423484	0.00436522	2.12791	up	--	--	--	--	--	--	--	--
pos_9397	3,6,9,12,15-octadecapentaenoic acid	9.65976	59.0362	11.2809	9.33144	31.1133	7.39714	61.447	48.7507	61.9987	52.4108	28.0904	38.2638	21.3031	48.4936	2.27636	1.58318	0.0242694	1.79487	up	--	--	--	--	--	--	--	--
pos_9433	Jujuboside B	6547.62	14296.5	9166.61	12991.5	14379.4	8129.63	17833.5	18294.8	16539.7	19156.3	17145.5	26679.2	10918.5	19274.8	1.76533	0.863555	0.00235645	2.20145	up	Prenol lipids	--	--	HMDB0035745	73156987	55466-05-2	Lipids and lipid-like molecules	Triterpenoids
pos_9441	Ginsenoside Rc	881.549	3969.09	1039.02	1856.13	2067.15	972.63	2931.4	3889.46	4973.21	2303.4	2768.06	2961.17	1797.59	3304.45	1.83826	1.05035	0.0364389	1.65898	up	Prenol lipids	--	--	HMDB0034995	100018	11021-14-0	Lipids and lipid-like molecules	Triterpenoids
pos_9537	Nervonyl carnitine	264.723	366.93	412.398	323.039	396.495	359.099	461.99	458.176	374.933	417.878	507.396	407.707	353.781	438.013	1.23809	0.316113	0.0162853	1.91116	up	--	--	--	--	--	--	--	--
pos_9601	12-amino-octadecanoic acid	1699.82	1847.92	2072.44	1790.99	1698.95	1682.4	1778.15	1723.84	1335.92	1304.83	1618.15	1400.41	1798.75	1526.88	0.848856	-0.24344	0.0274983	1.66673	down	--	--	--	--	--	--	--	--
pos_9702	Soyasaponin III	50160.2	55051.1	58700.8	61485.3	52902.6	41539.8	82580.1	83423.6	46106.8	72730	93238.8	62636.5	53306.6	73452.6	1.37793	0.437157	0.0327012	1.77793	up	--	--	--	--	--	--	--	--
pos_9727	3-Hydroxydodecanoic acid	3993.13	4791.1	4042	4419.54	3300.25	3793	3881.91	3417.24	2801.93	3100.76	3541.2	3188.43	4056.5	3321.91	0.81891	-0.286172	0.0194495	1.74738	down	Hydroxy acids and derivatives	--	--	HMDB0000387	5312805	45162-48-9	Organic acids and derivatives	Medium-chain hydroxy acids and derivatives
pos_9879	5a-Androst-3-en-17-one	32.4582	61.9149	21.5035	23.7764	45.7833	25.1837	85.0242	83.6529	64.2163	51.0842	66.6457	43.5403	35.1033	65.6939	1.87144	0.971454	0.00873189	1.9433	up	--	--	--	--	--	--	--	--
pos_9894	Ganoderol A	8506.75	11057	11285.7	9802.88	9682.76	7873.57	15243.5	15996.6	12170.2	9906.39	16571.4	11061.1	9701.43	13491.5	1.39067	0.460658	0.0197921	1.87197	up	--	--	--	--	--	--	--	--
pos_9903	Synaptolepis factor K1	1889.41	2323.93	2770.25	2385.56	1947.49	1554.28	3792.17	3669.38	2457.94	2088.27	4002.46	2499.07	2145.15	3084.88	1.43807	0.503981	0.0405228	1.68543	up	--	--	--	--	--	--	--	--
pos_9905	Cynarasaponin C	3457.05	10385.5	4315.66	5008.63	7093.2	4079.44	9622.77	11203.1	12192.8	8405.21	11851.8	10347.6	5723.25	10603.9	1.85277	0.985822	0.0040754	2.15075	up	--	--	--	--	--	--	--	--

## Sheet: R31 120h vs R80 120h
#ID	name	R31D-120h-1	R31D-120h-2	R31D-120h-3	R31D-120h-4	R31D-120h-5	R31D-120h-6	R80D-120h-1	R80D-120h-2	R80D-120h-3	R80D-120h-4	R80D-120h-5	R80D-120h-6	D_Mean	H_Mean	Fold_change	log2FC	Pvalue	VIP	regulated	HMDB_taxonomy	KEGG_annotation	KEGG_pathway_annotation	HMDB_ID	pubchem_id	CAS	HMDB_super_class	HMDB_sub_class
pos_10165	6-Gingerol	582.654	481.085	670.537	589.67	425.079	931.138	616.954	379.072	337.076	318.273	425.964	300.475	613.361	396.302	0.646117	-0.628649	0.0352432	1.45356	down	Phenols	C10462	Stilbenoid, diarylheptanoid and gingerol biosynthesis(ko00945);;Biosynthesis of secondary metabolites(ko01110)	HMDB0005783	3473	58253-27-3	Benzenoids	Methoxyphenols
pos_10584	Asparaginyl-Tyrosine	133.279	124.133	123.209	146.461	116.979	157.019	194.198	134.434	193.654	142.078	173.81	183.62	133.513	170.299	1.27552	0.343914	0.0173532	1.58755	up	--	--	--	--	--	--	--	--
pos_10768	1,2-Dioctanoyl PC	42.6839	75.8368	10.7802	16.4031	40.3098	21.3655	54.5527	183.907	61.3102	145.805	34.7597	103.227	34.5632	97.2603	2.81399	1.55502	0.046497	1.5577	up	--	--	--	--	--	--	--	--
pos_10882	PC(15:1(9Z)/0:0)	340.83	275.831	158.003	271.017	278.37	284.591	337.269	473.327	429.46	583.898	362.514	473.128	268.107	443.266	1.65332	0.738013	0.00326543	1.91652	up	--	--	--	--	--	--	--	--
pos_10892	PC(14:0/0:0)	3229.03	2806.28	1468.59	3142.94	2889.99	2061.24	2430.74	3693.19	3778.36	4896.67	3354.03	3483.9	2599.68	3606.15	1.38715	0.493591	0.0418114	1.4146	up	Glycerophospholipids	--	--	HMDB0010379	460604	20559-16-4	Lipids and lipid-like molecules	Glycerophosphocholines
pos_11001	Crucigasterin 277	770.808	451.372	401.272	469.337	470.18	748.969	27.6455	49.6975	194.489	302.405	394.628	196.604	551.99	194.245	0.351899	-1.97386	0.00239931	1.88023	down	--	--	--	--	--	--	--	--
pos_11044	5-(1-hydroxypropan-2-yl)isolongifol-5-ene	336.081	327.474	146.006	435.163	268.002	201.69	269.584	490.389	445.627	588.829	357.078	401.535	285.736	425.507	1.48916	0.619643	0.0471705	1.3907	up	--	--	--	--	--	--	--	--
pos_11140	Alanyl-Lysine	253.183	170.521	188.106	197.013	159.29	223.342	352.815	232.474	321.426	288.94	212.22	252.866	198.576	276.79	1.39388	0.47403	0.0163851	1.65777	up	Carboxylic acids and derivatives	--	--	HMDB0028692	7016106	6366-77-4	Organic acids and derivatives	Amino acids, peptides, and analogues
pos_11141	Valyl-Isoleucine	140.362	116.759	120.089	146.401	117.353	164.808	198.657	158.77	189.779	146.676	148.935	155.883	134.295	166.45	1.23943	0.311796	0.0239042	1.54723	up	Carboxylic acids and derivatives	--	--	HMDB0029130	7010531	20556-14-3	Organic acids and derivatives	Amino acids, peptides, and analogues
pos_11142	Linoleamide	151.734	178.851	161.62	153.541	192.564	259.624	143.364	85.6885	99.505	134.479	100.478	94.6629	182.989	109.696	0.599469	-0.737992	0.00508436	1.77903	down	--	--	--	--	--	--	--	--
pos_1118	Asp Ile Lys	747.899	603.674	216.277	849.263	409.338	567.367	724.966	1018.34	964.508	922.327	570.847	781.411	565.636	830.401	1.46808	0.654501	0.0478781	1.43879	up	--	--	--	--	--	--	--	--
pos_11453	2-hexadecenal	90.4356	80.0501	63.5494	88.7586	75.0179	80.1441	106.786	94.8359	100.965	100.022	73.2447	90.3097	79.6593	94.3606	1.18455	0.243655	0.0413439	1.47293	up	Fatty Acyls	--	--	HMDB0060482	5280541	_	Lipids and lipid-like molecules	Fatty aldehydes
pos_11462	PA(16:0/0:0)[cyclic]	488.134	405.617	322.859	436.341	417.499	363.519	504.209	576.309	506.93	664.101	371.465	473.118	405.661	516.022	1.27205	0.336984	0.0450396	1.49419	up	--	--	--	--	--	--	--	--
pos_11463	PE(16:0/0:0)	81236.7	66138.1	53102.2	78396.3	76634.4	58628.5	84571.1	105054	88902.2	115321	62400.6	82098.5	69022.7	89724.7	1.29993	0.369198	0.0475207	1.46992	up	Glycerophospholipids	--	--	HMDB0011503	9547069	53862-35-4	Lipids and lipid-like molecules	Glycerophosphoethanolamines
pos_11472	Phytosphingosine	673.924	565.797	452.848	661.252	639.216	482.636	701.882	869.615	769.569	950.667	551.855	711.617	579.279	759.201	1.3106	0.38594	0.0286815	1.57002	up	Organonitrogen compounds	C12144	Sphingolipid metabolism(ko00600);;Metabolic pathways(ko01100)	HMDB0004628	122121	7439-92-1	Organic nitrogen compounds	Amines
pos_11524	Cholesterol 3-sulfate	171.678	152.304	77.1266	202.344	156.955	97.981	167.064	239.543	322.491	329.396	191.627	195.311	143.065	240.905	1.68389	0.77729	0.0197551	1.59716	up	Steroids and steroid derivatives	--	--	HMDB0000653	65076	1256-86-6	Lipids and lipid-like molecules	Cholestane steroids
pos_1159	4-NAPHTHALIMIDOBUTYRIC ACID	203.838	212.281	163.826	181.953	198.534	369.231	444.622	679.89	514.056	287.429	278.662	627.171	221.61	471.972	2.12974	1.0612	0.0127849	1.82693	up	--	--	--	--	--	--	--	--
pos_1164	Adenosine 5'-monophosphate disodium salt	14684	11269.3	7668.02	11774	9047.39	15245	16103.2	27624.4	21191.6	17879.1	13401.5	21053.2	11614.6	19542.2	1.68255	0.754735	0.00961166	1.83126	up	--	--	--	--	--	--	--	--
pos_11675	Behenic acid	12041.8	9023.15	5453.06	6105.65	5331.13	9290.8	2151.52	657.199	1059.62	1619.64	797.822	1620.81	7874.26	1317.77	0.167351	-2.63354	0.00154736	2.04563	down	Fatty Acyls	C08281	Cutin, suberine and wax biosynthesis(ko00073);;Biosynthesis of unsaturated fatty acids(ko01040)	HMDB0000944	8215	112-85-6	Lipids and lipid-like molecules	Fatty acids and conjugates
pos_11726	10E,12E-Hexadecadienyl acetate	256.139	251.282	352.385	234.242	217.335	330.041	206.753	143.435	163.918	165.493	181.033	152.502	273.571	168.856	0.617229	-0.683439	0.00381796	1.8998	down	--	--	--	--	--	--	--	--
pos_1209	D-Pipecolic acid	2023.45	1894.58	1369.63	2454.05	1917.88	1700.04	2944.78	3368.94	2257.52	2557.02	1967.85	2360.66	1893.27	2576.13	1.36068	0.44379	0.024584	1.56898	up	--	--	--	--	--	--	--	--
pos_12120	Santene	125.317	99.9269	64.3525	112.346	124.134	159.345	20.2098	7.87937	32.1475	13.5196	34.4381	8.35122	114.237	19.4243	0.170035	-2.73351	0.000352838	2.14861	down	--	--	--	--	--	--	--	--
pos_12121	4E,8-Nonadienal	230.84	153.864	127.81	153.738	111.364	196.429	55.6761	28.193	89.6132	43.4744	81.3429	50.935	162.341	58.2058	0.358541	-1.53855	0.00110112	2.01352	down	--	--	--	--	--	--	--	--
pos_12124	(E)-4,8-Dimethyl-1,3,7-nonatriene	193.888	157.673	94.6713	134.236	107.213	175.879	16.9789	7.14998	47.7105	9.88095	53.1152	27.9083	143.927	27.124	0.188457	-2.72475	0.00025146	2.13007	down	--	--	--	--	--	--	--	--
pos_12134	Farnesyl acetone	52549.2	41727.4	30129.4	42284.4	35611.1	58413.9	10127.1	8219.53	17027.3	9258	16628.4	11484	43452.6	12124.1	0.279018	-1.86322	0.000379027	2.13656	down	--	--	--	--	--	--	--	--
pos_12273	Palmitic amide	135749	103390	92777.7	99916.1	102694	139789	66064.5	41176.7	51739	38503.6	49616.1	40706.9	112386	47967.8	0.426813	-1.2358	0.000156443	2.13831	down	Fatty Acyls	--	--	HMDB0012273	69421	629-54-9	Lipids and lipid-like molecules	Fatty amides
pos_12283	Serinyl-Glutamine	831.873	715.478	364.465	325.082	1163.29	1463.03	102.213	56.0608	140.667	88.2673	524.284	281.237	810.536	198.788	0.245255	-2.24684	0.0183184	1.64323	down	Carboxylic acids and derivatives	--	--	HMDB0029037	7016081	94421-66-6	Organic acids and derivatives	Amino acids, peptides, and analogues
pos_1249	Deoxycoformycin	2954.13	3000.08	2065.04	2550.73	2227.34	2544.57	3115.44	3939.65	3485.42	3516.76	3795.59	3740.4	2556.98	3598.88	1.40747	0.502173	0.000388029	2.04527	up	Imidazodiazepines	--	--	HMDB0014692	439693	53910-25-1	Organoheterocyclic compounds	_
pos_1311	2-(4-Hydroxyphenyl)naphthalic anhydride	996.775	947.239	559.444	1046.7	912.367	719.705	978.492	1002.48	1182.43	1197.6	981.316	1127.59	863.705	1078.32	1.24848	0.346985	0.039543	1.44806	up	--	--	--	--	--	--	--	--
pos_1420	D-FRUCTOSE	534.508	448.742	359.781	583.396	472.726	450.697	574.57	583.856	601.417	581.559	546.15	471.236	474.975	559.798	1.17858	0.248877	0.0496924	1.34662	up	--	C00095	Fructose and mannose metabolism(ko00051);;Biosynthesis of secondary metabolites(ko01110);;Starch and sucrose metabolism(ko00500);;ABC transporters(ko02010);;Galactose metabolism(ko00052);;Metabolic pathways(ko01100)	--	--	--	--	--
pos_1497	Meprobamate	235.676	176.626	110.548	251.792	125.454	149.342	380.83	608.534	330.824	314.262	234.041	209.095	174.906	346.264	1.97971	0.960498	0.0317424	1.58808	up	--	--	--	--	--	--	--	--
pos_1533	1-(Malonylamino)cyclopropanecarboxylic acid	3823.34	5692.94	1853.14	7027.53	3635.44	5417.73	7904.35	5817.98	13906.7	12534.2	4750.83	10732.5	4575.02	9274.42	2.02719	1.03232	0.0258639	1.61882	up	--	--	--	--	--	--	--	--
pos_1538	1-Methylnicotinamide	67.907	101.641	20.5035	131.093	73.6805	90.7572	124.344	106.609	242.895	235.936	84.3928	187.18	80.9303	163.56	2.02099	1.09868	0.0319676	1.55805	up	Pyridines and derivatives	C02918	Nicotinate and nicotinamide metabolism(ko00760);;Metabolic pathways(ko01100)	HMDB0000699	457	3106-60-3	Organoheterocyclic compounds	Pyridinecarboxylic acids and derivatives
pos_1541	2-Aminomuconate 6-semialdehyde	5221.62	7653.51	2517.83	9423.82	4992.79	7256.31	10202.8	7890.5	18441.3	16783.7	6302.28	14086.2	6177.65	12284.5	1.98853	1.00146	0.0282499	1.60133	up	Carboxylic acids and derivatives	C03824	Tryptophan metabolism(ko00380);;Metabolic pathways(ko01100)	HMDB0001280	5280625	245128-91-0	Organic acids and derivatives	Amino acids, peptides, and analogues
pos_1547	2-Hydroxypyridine	506.113	771.867	228.594	933.969	492.764	697.945	938.697	790.272	1862.56	1735.2	638.896	1468.4	605.209	1239	2.04723	1.04883	0.0297005	1.59418	up	Pyridines and derivatives	--	--	HMDB0013751	8871	142-08-5	Organoheterocyclic compounds	Hydropyridines
pos_1574	1-Nitrosonaphthalene	134.637	159.246	30.7925	156.434	88.6025	55.9947	130.457	232.012	235.824	211.597	122.935	138.301	104.284	178.521	1.71186	0.940861	0.0378366	1.468	up	--	--	--	--	--	--	--	--
pos_1575	5-Hydroxy-L-tryptophan	1139.07	1059.92	698.898	1216.68	831.441	790.351	1259.75	1579.56	1494.76	1358.22	1060.74	1037.04	956.06	1298.35	1.35802	0.453278	0.0209548	1.57682	up	Indoles and derivatives	C00643	Metabolic pathways(ko01100);;Tryptophan metabolism(ko00380)	HMDB0000472	439280	4350-09-8	Organoheterocyclic compounds	Tryptamines and derivatives
pos_1600	L-Isoleucine	1281.13	1375.22	515.164	1675.37	934.93	1006.55	1215.29	2617.36	2147.91	2237.27	1314.74	1651.8	1131.39	1864.06	1.64758	0.755979	0.0280867	1.5684	up	Carboxylic acids and derivatives	C00407	2-Oxocarboxylic acid metabolism(ko01210);;Metabolic pathways(ko01100);;Tropane, piperidine and pyridine alkaloid biosynthesis(ko00960);;Glucosinolate biosynthesis(ko00966);;Valine, leucine and isoleucine degradation(ko00280);;Aminoacyl-tRNA biosynthesis(ko00970);;Cyanoamino acid metabolism(ko00460);;Biosynthesis of amino acids(ko01230);;Biosynthesis of secondary metabolites(ko01110);;Valine, leuc…	HMDB0000172	6306	73-32-5	Organic acids and derivatives	Amino acids, peptides, and analogues
pos_1681	4-Aminophenol	62.0399	58.4453	29.1577	55.5622	50.0395	55.4228	56.6781	74.8996	71.5745	76.4616	67.9421	67.3796	51.7779	69.1559	1.33563	0.450766	0.0142535	1.68417	up	Benzene and substituted derivatives	--	--	HMDB0001169	403	123-30-8	Benzenoids	Aniline and substituted anilines
pos_1964	N-[[3-(b-D-Glucopyranosyloxy)-2,3-dihydro-2-oxo-1H-indol-3-yl]acetyl]aspartic acid	1760.84	5265.49	2691.97	5657.47	5945.36	3302.33	10480.8	4463.27	9998.59	4214.27	8900.39	9720.42	4103.91	7962.95	1.94033	0.990462	0.0215927	1.50628	up	--	--	--	--	--	--	--	--
pos_2020	Threoninyl-Aspartate	82.6678	110.768	92.026	118.803	91.7233	90.3097	128.799	170.427	142.331	112.942	110.916	166.186	97.7163	138.6	1.41839	0.495164	0.00957489	1.79784	up	Carboxylic acids and derivatives	--	--	HMDB0029057	7016067	108320-97-4	Organic acids and derivatives	Amino acids, peptides, and analogues
pos_2039	Indole	2896.07	3131.89	2749.95	3443.13	3357.53	3265.51	3977.91	3689.49	4023.95	3932.4	3810.75	3346.37	3140.68	3796.81	1.20891	0.275528	0.00147224	1.87457	up	Indoles and derivatives	C00463	Biosynthesis of secondary metabolites(ko01110);;Phenylalanine, tyrosine and tryptophan biosynthesis(ko00400);;Tryptophan metabolism(ko00380);;Metabolic pathways(ko01100);;Benzoxazinoid biosynthesis(ko00402)	HMDB0000738	798	120-72-9	Organoheterocyclic compounds	Indoles
pos_2043	Tropic acid	1383.84	1257.91	970.626	1640.22	1255.34	1168.77	1673.62	1842.89	1684.59	1786.58	1505.74	1667.4	1279.45	1693.47	1.32359	0.419826	0.00432848	1.86157	up	Hydroxy acids and derivatives	C01456	Tropane, piperidine and pyridine alkaloid biosynthesis(ko00960);;Biosynthesis of secondary metabolites(ko01110)	HMDB0062590	10726	552-63-6	Organic acids and derivatives	Beta hydroxy acids and derivatives
pos_2051	Val Tyr Glu	391.012	497.199	361.631	779.774	553.649	399.9	1084.12	523.919	688.081	590.389	750.77	1050.27	497.194	781.258	1.57133	0.650975	0.036754	1.38472	up	--	--	--	--	--	--	--	--
pos_2061	Toluene	515.729	491.652	373.382	675.438	485.936	395.014	600.864	705.719	614.897	741.848	585.518	634.522	489.525	647.228	1.32215	0.424928	0.0143991	1.63859	up	Benzene and substituted derivatives	C01455	Metabolic pathways(ko01100)	HMDB0034168	1140	108-88-3	Benzenoids	Toluenes
pos_2109	Cys Tyr	281.535	280.335	191.37	394.864	302.671	241.38	357.521	643.584	477.98	565.345	379.822	476.342	282.026	483.432	1.71414	0.781705	0.00445459	1.87237	up	--	--	--	--	--	--	--	--
pos_2127	2E,4Z-Heptadienal	1413.46	1116.97	961.932	1117.07	1076.99	1474.75	406.233	282.001	615.779	333.176	590.293	428.12	1193.53	442.6	0.370833	-1.4709	4.27047e-05	2.17947	down	--	--	--	--	--	--	--	--
pos_2131	2E,7-Octadienal	378.359	337.288	273.761	313.208	299.017	418.318	103.423	83.6342	177.496	102.533	159.982	117.62	336.659	124.115	0.368667	-1.47523	2.39742e-05	2.19147	down	--	--	--	--	--	--	--	--
pos_2134	Teresantalol	3352.49	2673.89	2228.77	2609.55	2541.01	3531.36	1125.73	792.563	1495.3	943.735	1476.73	1130.9	2822.84	1160.83	0.411226	-1.2996	0.000122435	2.1518	down	--	--	--	--	--	--	--	--
pos_2135	4,8-Dimethyl-1,3(E),7-nonatriene	81.743	102.93	49.0313	72.8452	66.9398	81.3921	6.09093	0.0747159	22.4901	0.0371961	13.2002	8.20553	75.8135	8.34978	0.110136	-3.87453	6.21065e-05	2.2015	down	Prenol lipids	--	--	HMDB0035792	6427110	19945-61-0	Lipids and lipid-like molecules	Monoterpenoids
pos_2138	3,5,7-Trimethyl-2E,4E,6E,8E-decatetraene	1300.07	1003.95	819.86	940.137	915.446	1284.2	319.486	246.795	474.323	279.786	513.838	353.413	1043.94	364.607	0.349259	-1.54694	0.000106692	2.16685	down	--	--	--	--	--	--	--	--
pos_2140	Dodecanoic acid	984.448	805.668	619.529	750.558	697.076	1016.52	390.531	259.895	435.133	289.912	455.004	322.984	812.3	358.91	0.441844	-1.18628	0.000339146	2.10825	down	Fatty Acyls	C02679	Biosynthesis of secondary metabolites(ko01110);;Fatty acid biosynthesis(ko00061);;Steroid biosynthesis(ko00100);;Metabolic pathways(ko01100)	HMDB0000638	3893	143-07-7	Lipids and lipid-like molecules	Fatty acids and conjugates
pos_2141	8E,10E-Tetradecadienal	3901.12	3024.69	2416.45	2864.1	2832.55	3971.17	1114.18	714.578	1551.19	929.436	1520.91	1131.35	3168.35	1160.27	0.366208	-1.4769	0.000158256	2.14596	down	--	--	--	--	--	--	--	--
pos_2145	9,12,15-Octadecatrien-1-ol	470920	372599	320083	376107	362509	507961	107841	78030.7	192902	106292	191813	136127	401697	135501	0.337321	-1.62565	4.17433e-05	2.17967	down	--	--	--	--	--	--	--	--
pos_2156	Caproic acid	283.807	219.333	185.442	226.539	224.873	287.091	93.9285	59.3045	120.642	76.743	113.426	84.1294	237.848	91.3623	0.384121	-1.40353	5.20113e-05	2.19168	down	--	--	--	--	--	--	--	--
pos_2159	2-Methyl-1,3-cyclohexadiene	674.873	542.337	456.918	559.511	540.446	740.091	246.521	174.011	312.291	212.946	295.426	227.803	585.696	244.833	0.418021	-1.2678	0.00013194	2.16133	down	--	--	--	--	--	--	--	--
pos_2754	DG(18:2(9Z,12Z)/18:2(9Z,12Z)/0:0)	515.296	454.841	508.422	542.127	458.198	495.866	941.123	582.374	780.732	711.126	571.34	1154.51	495.791	790.201	1.59382	0.628911	0.0233205	1.70637	up	Fatty Acyls	--	--	HMDB0007248	9543729	_	Lipids and lipid-like molecules	Lineolic acids and derivatives
pos_3283	3-Amino-2,3-dideoxy-scyllo-inosose	165.339	179.897	133.867	179.481	172.176	184.082	231.501	219.018	203.498	212.838	182.656	195.851	169.14	207.56	1.22715	0.299027	0.00407993	1.84568	up	--	C17581	Biosynthesis of secondary metabolites(ko01110)	--	--	--	--	--
pos_3311	4,4'-dihydroxy-alpha-methylstilbene	1010.56	891.553	333.269	841.26	768.492	767.279	942.033	1062.69	1109.1	1183.67	1106.04	1321.42	768.735	1120.82	1.45801	0.614807	0.0119427	1.70957	up	--	C13632	Metabolic pathways(ko01100)	--	--	--	--	--
pos_3426	Elenaic acid	47.1378	39.0021	41.0907	56.7413	29.7481	50.0053	39.6815	64.6074	60.3503	62.935	51.772	71.4954	43.9542	58.4736	1.33033	0.416103	0.0362836	1.49401	up	--	--	--	--	--	--	--	--
pos_3446	Cycloalliin	148.584	135.246	80.0601	153.695	131.088	100.507	122.147	215.508	188.816	194.752	162.379	158.152	124.863	173.626	1.39053	0.488566	0.0216174	1.5639	up	Flavonoids	--	--	HMDB0029417	3549960	455-41-4	Phenylpropanoids and polyketides	Flavonoid glycosides
pos_3447	Xanthurenic acid	354.964	294.473	144.785	305.395	234.228	229.349	278.871	566.714	404.497	451.724	371.663	320.932	260.533	399.067	1.53173	0.632348	0.0244354	1.56976	up	Quinolines and derivatives	C02470	Tryptophan metabolism(ko00380)	HMDB0000881	5699	59-00-7	Organoheterocyclic compounds	Quinoline carboxylic acids
pos_3482	2,6-Dimethoxyphenol	1778.54	2207.63	1788	1984.45	2470.67	2046.37	2351.01	4016.06	3975.9	3612.92	3669.85	3933.86	2045.94	3593.27	1.75629	0.799489	0.00100819	2.07768	up	--	--	--	--	--	--	--	--
pos_3494	Phenol	128.158	162.082	101.814	140.309	175.417	135.236	153.589	254.047	231.662	242.625	234.332	254.639	140.502	228.482	1.62618	0.702698	0.00119224	1.98128	up	--	C00146	Tyrosine metabolism(ko00350);;Metabolic pathways(ko01100)	--	--	--	--	--
pos_3549	Dehydrocyanaropicrin	1121.78	1320.1	804.67	1571.18	1350.68	1056.55	1356.1	1838.15	1684.4	1625.38	1369.94	1630.62	1204.16	1584.1	1.31552	0.418744	0.0192404	1.60642	up	--	--	--	--	--	--	--	--
pos_3561	2'-O-methylcytidine	106.977	114.891	94.075	152.745	135.509	106.748	143.791	141.298	174.69	141.377	134.136	191.587	118.491	154.48	1.30373	0.389215	0.0192775	1.56512	up	--	--	--	--	--	--	--	--
pos_3625	Benzo[a]pyrene-cis-4,5-dihydrodiol	164.609	189.604	144.363	216.53	180.301	147.506	211.375	184.241	252.699	224.433	189.183	233.901	173.819	215.972	1.24251	0.318865	0.0218854	1.52681	up	--	--	--	--	--	--	--	--
pos_3716	3'-O-methyladenosine	559.385	640.364	452.053	709.796	690.987	560.324	578.479	954.001	741.961	777.157	682.156	791.91	602.151	754.277	1.25264	0.324947	0.0417305	1.4596	up	Purine nucleosides	--	--	HMDB0006023	82530	10300-22-8	Nucleosides, nucleotides, and analogues	_
pos_3943	Kynurenic acid	398.322	408.8	316.795	524.17	501.155	421.601	641.814	835.47	802.444	631.002	645.921	763.271	428.474	719.987	1.68035	0.758376	0.000144166	2.11817	up	Quinolines and derivatives	C01717	Metabolic pathways(ko01100);;Tryptophan metabolism(ko00380)	HMDB0000715	3845	492-27-3	Organoheterocyclic compounds	Quinoline carboxylic acids
pos_3961	4,6-Dioxoheptanoic acid	106.319	112.67	82.1182	128.622	120.339	89.2165	150.424	277.976	214.373	152.322	139.035	179.29	106.547	185.57	1.74167	0.774427	0.012753	1.81303	up	Keto acids and derivatives	--	--	HMDB0000635	5312	51568-18-4	Organic acids and derivatives	Medium-chain keto acids and derivatives
pos_4127	2,4-Difurfurylfuran	205.575	162.286	132.67	209.563	191.365	234.166	267.158	306.283	247.957	223.983	214.237	236.365	189.271	249.331	1.31732	0.411475	0.0140512	1.67976	up	--	--	--	--	--	--	--	--
pos_4156	Jasmonic acid	196.908	206.456	162.478	262.908	210.471	252.623	236.144	268.151	287.922	272.626	214.485	291.483	215.307	261.802	1.21595	0.291795	0.0399288	1.49305	up	Fatty Acyls	C08491	Biosynthesis of secondary metabolites(ko01110);;Plant hormone signal transduction(ko04075);;alpha-Linolenic acid metabolism(ko00592);;Metabolic pathways(ko01100)	HMDB0032797	5281166	59366-47-1	Lipids and lipid-like molecules	Lineolic acids and derivatives
pos_4312	DROPROPIZINE	23.6861	34.5902	20.0623	57.5089	47.1072	21.3296	42.0068	61.7393	84.2752	47.5884	38.8993	66.5222	34.0474	56.8385	1.66939	0.802725	0.037019	1.45625	up	--	--	--	--	--	--	--	--
pos_4388	Eugenyl formate	182.9	165.315	131.478	241.125	179.357	203.884	224.269	278.355	309.979	263.407	221.19	257.769	184.01	259.161	1.40841	0.508563	0.00421323	1.83177	up	--	--	--	--	--	--	--	--
pos_4482	p-Tolualdehyde	53.3239	44.2443	33.8663	68.365	60.1575	47.4045	80.7057	68.3119	73.3165	68.141	62.4248	66.2592	51.2269	69.8598	1.36373	0.478087	0.0114807	1.67734	up	Benzene and substituted derivatives	C06758	Metabolic pathways(ko01100)	HMDB0029638	7725	104-87-0	Benzenoids	Benzoyl derivatives
pos_4486	1-Naphthylmethanol	1186.54	1057.83	1069.96	1910.67	1735.66	843.918	3568.01	2553.32	2481.6	1381.91	1537.11	1681.48	1300.76	2200.57	1.69175	0.737533	0.0480549	1.39787	up	Naphthalenes	--	--	HMDB0060322	20908	_	Benzenoids	_
pos_4533	4-(1-Methylethenyl)benzaldehyde	327.086	321.101	177.182	394.332	307.043	267.712	330.599	373.887	439.837	429.446	351.528	450.879	299.076	396.029	1.32418	0.436166	0.0250455	1.53755	up	--	--	--	--	--	--	--	--
pos_4577	Dictyoquinazol C	983.636	1071.58	805.747	1222.4	1084.77	948.084	1114.53	1512.03	1560.93	1349.65	1253.01	1370.9	1019.37	1360.18	1.33433	0.418985	0.00337011	1.85024	up	Diazanaphthalenes	--	--	HMDB0040442	11099949	_	Organoheterocyclic compounds	Benzodiazines
pos_4667	Amlodipine	1441.87	1210.18	1012.03	1855.66	1634.28	1277.15	2041.64	2221.45	2157.79	2274.98	1717.49	1971.48	1405.19	2064.14	1.46894	0.57705	0.00186105	1.92876	up	--	--	--	--	--	--	--	--
pos_4692	Cassiastearoptene	61.9156	61.5207	33.2619	70.0105	63.9234	52.3907	74.6128	83.2295	79.9517	73.2155	67.454	77.8045	57.1705	76.0447	1.33014	0.446895	0.0143907	1.71273	up	--	--	--	--	--	--	--	--
pos_4696	4-O-Methyl-3',4'-methylenedioxymopanan-4alpha-ol	1276.82	921.019	797.258	1601.19	1187.07	1151.76	1581.42	1398.97	1588.54	1587.23	1262.99	1526.59	1155.85	1490.96	1.28992	0.398265	0.0332945	1.49884	up	--	--	--	--	--	--	--	--
pos_4791	Diglykokoll	422.57	402.574	188.16	772.981	618.263	510.436	1313.35	1161.16	1417.16	1526.07	773.014	1086.76	485.831	1212.92	2.49658	1.41182	0.000446299	2.06039	up	--	--	--	--	--	--	--	--
pos_4812	Ginkgolide C	13.1799	0	2.18236	18.3122	8.04435	0	67.0823	22.1923	65.0491	29.6595	15.5193	44.9227	6.95314	40.7375	5.85886	3.09853	0.0112683	1.77779	up	Prenol lipids	--	--	HMDB0036860	161120	15291-76-6	Lipids and lipid-like molecules	Terpene lactones
pos_4853	4-Hydroxy-3-methoxycinnamaldehyde	370.462	215.958	198.707	346.053	290.19	349.041	497.657	467.134	473.598	455.121	330.571	408.938	295.068	438.836	1.48724	0.600596	0.00430284	1.84651	up	Phenols	C02666	Biosynthesis of secondary metabolites(ko01110);;Metabolic pathways(ko01100);;Phenylpropanoid biosynthesis(ko00940)	HMDB0141782	5280536	20649-42-7	Benzenoids	Methoxyphenols
pos_4884	Narcissin	806.809	477.003	392.457	943.47	702.943	629.977	969.794	1070.88	1198.15	1032.73	726.247	870.5	658.776	978.05	1.48465	0.614396	0.0145372	1.64427	up	--	--	--	--	--	--	--	--
pos_5015	3-Ethyl-5-methylphenol	89.6642	63.6916	32.9115	94.5695	69.7406	58.809	84.5617	104.025	107.202	110.548	74.1914	98.0745	68.2311	96.4337	1.41334	0.56291	0.0300739	1.53076	up	--	--	--	--	--	--	--	--
pos_5067	PPHP	937.64	740.937	325.622	917.821	748.009	634.769	928.807	796.454	1226.27	1194.98	842.297	1024.25	717.466	1002.18	1.39683	0.540968	0.0364833	1.44236	up	--	--	--	--	--	--	--	--
pos_5094	Benzofuran	471.629	393.426	392.651	497.292	427.793	464.072	544.063	541.926	632.076	608.766	508.987	520.865	441.144	559.447	1.26817	0.344005	0.00139463	1.9366	up	Benzofurans	--	--	HMDB0032929	9223	271-89-6	Organoheterocyclic compounds	_
pos_5096	2-Benzofurancarboxaldehyde	845.942	606.032	577.569	887.341	736.852	809.782	1012.54	1032.28	1210.39	1122.18	908.192	951.054	743.92	1039.44	1.39725	0.494578	0.00172038	1.91936	up	--	--	--	--	--	--	--	--
pos_5097	Scopoletin	3352.25	2279.99	2249.12	3390.69	3134.84	3231.43	4095.47	3968.89	4846.09	4611.11	3630.4	3830.06	2939.72	4163.67	1.41635	0.51609	0.00180459	1.91157	up	Coumarins and derivatives	C01752	Phenylpropanoid biosynthesis(ko00940);;Biosynthesis of secondary metabolites(ko01110)	HMDB0034344	5280460	92-61-5	Phenylpropanoids and polyketides	Hydroxycoumarins
pos_5098	Sinapic acid	13503.1	8974.42	9322.17	13889.9	12091.8	13236.4	16941	15923.4	19440.2	18469.7	14077.8	15352.5	11836.3	16700.8	1.41098	0.509879	0.00239866	1.88548	up	Cinnamic acids and derivatives	C00482	Biosynthesis of secondary metabolites(ko01110);;Phenylpropanoid biosynthesis(ko00940);;Metabolic pathways(ko01100)	HMDB0032616	637775	7362-37-0	Phenylpropanoids and polyketides	Hydroxycinnamic acids and derivatives
pos_5541	Methyl (5E,17E)-18-bromo-octadeca-5,17-diene-15-ynoate	1121.44	867.373	520.206	1464.26	1002.44	768.25	1409.18	1472.5	1547.51	1743.16	1112.27	1253.69	957.328	1423.05	1.48648	0.628982	0.017503	1.5988	up	--	--	--	--	--	--	--	--
pos_5574	2,4,6-Octatriyn-1-ol	252.134	162.85	144.467	247.857	198.119	231.46	410.201	348.928	356.463	321.514	213.62	285.863	206.148	322.765	1.5657	0.648836	0.00684633	1.80856	up	--	--	--	--	--	--	--	--
pos_5575	1-Oxo-1H-2-benzopyran-3-carboxaldehyde	1867.69	952.051	889.763	1676.89	1339.09	1704.95	3248.05	2690.18	2850.35	2489.89	1464.84	2076.87	1405.07	2470.03	1.75794	0.826837	0.00741835	1.80457	up	--	--	--	--	--	--	--	--
pos_5613	Isoorientin 6''-O-alpha-L-arabinoside	2285.94	2061.41	1902.45	2758.77	2320.82	2889.14	4600.29	3629.76	2762.72	2965.86	2479.42	2873.63	2369.76	3218.61	1.3582	0.425906	0.0460695	1.4577	up	--	--	--	--	--	--	--	--
pos_5638	2,6-Dimethoxy-4-propylphenol	82.0402	77.3008	51.1692	67.2894	63.8362	75.5591	90.2896	70.2113	88.3468	79.3835	84.0401	101.349	69.5325	85.6034	1.23113	0.307578	0.0285015	1.49768	up	--	--	--	--	--	--	--	--
pos_5819	Caffeic Acid	2011.58	2393.31	2189.2	2280.56	2662.93	2402.74	2967.5	3283.49	2923.99	3110.83	2843.69	3152.35	2323.38	3046.97	1.31144	0.394848	0.000105827	2.164	up	--	C01197	Biosynthesis of secondary metabolites(ko01110);;Phenylpropanoid biosynthesis(ko00940);;Metabolic pathways(ko01100)	--	--	--	--	--
pos_5876	Furapiole	162.309	158.55	130.22	219.68	178.475	129.597	211.707	219.524	234.907	244.436	176.052	236.946	163.139	220.595	1.3522	0.451432	0.00810079	1.73057	up	--	--	--	--	--	--	--	--
pos_5941	3-(1,2,3,4-Tetrahydro-6-hydroxy-2-naphthyl)cyclopentanone	146.129	117.931	45.1629	210.212	134.143	73.0322	213.259	235.321	248.905	233.466	169.353	217.961	121.102	219.711	1.81427	1.01141	0.00679505	1.80261	up	--	--	--	--	--	--	--	--
pos_5946	Prazepam	748.251	894.844	639.747	1126.58	1118.78	801.439	1317.58	1120.09	1082.68	1040.18	955.256	1197.42	888.273	1118.87	1.2596	0.355903	0.0420998	1.4105	up	--	--	--	--	--	--	--	--
pos_5947	Velloeriodictyol	303.381	282.305	248.316	399.69	389.99	315.615	527.257	456.131	406.607	436.857	367.915	438.058	323.216	438.804	1.35762	0.453024	0.00560036	1.75745	up	--	--	--	--	--	--	--	--
pos_5948	Laurifolin (flavonoid)	1260.14	1202.3	1076.22	1488.63	1602.92	1381.21	2122.28	1581.04	1574.28	1666.22	1564.2	1787.67	1335.24	1715.95	1.28513	0.365881	0.00945587	1.6628	up	--	--	--	--	--	--	--	--
pos_6007	Chromone	779.782	628.319	558.324	1022.03	846.941	644.938	897.893	1133.49	1123.66	1277.78	890.358	976.422	746.723	1049.93	1.40606	0.509394	0.00922406	1.69345	up	--	--	--	--	--	--	--	--
pos_6013	CITROPTEN	17782.8	13909	13731.9	22204.3	20076.9	16386.8	25842.7	29110.2	27262.1	29889.2	20655.9	23906.4	17348.6	26111.1	1.50508	0.601469	0.00123669	1.95358	up	Coumarins and derivatives	--	--	HMDB0032952	2775	487-06-9	Phenylpropanoids and polyketides	_
pos_6026	Herbacetin 7-(6''-quinoylglucoside)	6926.14	5364.06	5317.77	8431.72	6856.5	6064.76	9600.77	10514.2	10068	10459.9	7459.41	8616.58	6493.49	9453.14	1.45579	0.550358	0.00153312	1.93183	up	--	--	--	--	--	--	--	--
pos_6086	7-Hydroxy-6-(methoxyacetyl)-2,2-dimethyl-2H-1-benzopyran	96.886	126.655	117.642	129.685	147.701	102.444	126.266	184.716	197.215	156.604	133.58	190.463	120.169	164.807	1.37146	0.448899	0.0149053	1.7076	up	--	--	--	--	--	--	--	--
pos_6145	Styrene	43.6021	43.6617	20.5537	45.7585	24.1754	27.3221	58.011	57.3196	72.2174	77.7084	52.2908	49.8627	34.1789	61.235	1.7916	0.892495	0.00196783	1.88527	up	--	C07083	Metabolic pathways(ko01100)	--	--	--	--	--
pos_6151	3,4-Dimethylstyrene	222.618	180.884	96.8986	199.951	155.124	140.82	282.411	290.58	392.979	477.586	278.059	284.307	166.049	334.32	2.01338	1.0264	0.00257355	1.93111	up	--	--	--	--	--	--	--	--
pos_6207	Sophoraflavanone B	601.095	601.361	557.434	877.391	1005.48	574.171	1312.17	917.118	908.772	905.711	837.77	947.63	702.822	971.529	1.38232	0.490948	0.0277818	1.45097	up	--	--	--	--	--	--	--	--
pos_6242	Luteolin 3'-methyl ether 7-malonylglucoside	3198.47	12492.3	16856.3	5173.9	13161.3	7843.17	1965.47	3295.84	2945.76	3616.28	6922.02	5398.11	9787.58	4023.91	0.411125	-1.18736	0.0425221	1.49417	down	Flavonoids	--	--	HMDB0037455	131752190	_	Phenylpropanoids and polyketides	Flavonoid glycosides
pos_6250	2-Amino-1-phenylethanol	143.25	136.776	141.325	117.011	191.975	166.859	166.642	195.854	196.285	211.059	159.213	199.399	149.533	188.075	1.25775	0.341338	0.0183886	1.68448	up	Organonitrogen compounds	--	--	HMDB0001065	1000	7568-93-6	Organic nitrogen compounds	Amines
pos_6269	3-Hydroxy-beta-ionone	785.314	767.975	409.334	660.467	563.814	601.871	969.297	794.912	1204.19	1324.22	1132.17	927.488	631.462	1058.71	1.67661	0.757228	0.00183437	1.88138	up	Prenol lipids	--	--	HMDB0036821	11127505	50281-38-4	Lipids and lipid-like molecules	Sesquiterpenoids
pos_6274	Ala Gly Phe Tyr	2442.71	2347.03	1347.19	2065.06	1983.82	1820.23	2881.96	2231.78	3485.45	4089.66	3388.14	2764.34	2001.01	3140.22	1.56932	0.64969	0.0060129	1.75039	up	--	--	--	--	--	--	--	--
pos_6301	3-(3,4-Dihydroxyphenyl)lactate	1331.73	1405.1	1451.37	1557	1496.09	1381.27	1908.32	1845.74	1685.67	1798.47	1519.09	1700.53	1437.09	1742.97	1.21284	0.276407	0.00158357	1.98551	up	Phenylpropanoic acids	--	--	HMDB0003503	439435	23028-17-3	Phenylpropanoids and polyketides	_
pos_6312	Kaempferol 3-rhamnoside-7-galacturonide	8297.84	8174.53	7452.48	10993.4	9927.82	7936.94	14561.6	13863.9	10531.8	12562.5	8992.35	11234.3	8797.17	11957.7	1.35927	0.437234	0.0137387	1.67631	up	Flavonoids	--	--	HMDB0039320	14309756	124167-98-2	Phenylpropanoids and polyketides	Flavonoid glycosides
pos_6351	1-(2-Furanyl)-1-propanone	199.713	358.349	358.171	243.934	344.51	305.049	208.769	151.821	186.67	211.141	275.515	276.881	301.621	218.466	0.724306	-0.46426	0.0354027	1.48005	down	--	--	--	--	--	--	--	--
pos_6352	Piperonal	597.899	1077.04	1117.81	735.871	951.217	984.363	717.232	522.331	507.259	600.058	757.907	756.864	910.7	643.608	0.706718	-0.487106	0.0233401	1.5756	down	Benzodioxoles	--	--	HMDB0032612	8438	120-57-0	Organoheterocyclic compounds	_
pos_6378	Zearalenone	763.655	808.935	721.706	1028.62	1140.47	747.078	1467.55	1422.56	1047.43	1091.84	957.822	1051.46	868.411	1173.11	1.35087	0.436912	0.0232824	1.53888	up	Macrolides and analogues	--	--	HMDB0031752	5375083	17924-92-4	Phenylpropanoids and polyketides	Zearalenones
pos_6603	2,2,7,7-Tetramethyl-1,6-dioxaspiro[4.4]nona-3,8-diene	125.679	75.6453	37.8859	111.873	87.5646	67.2459	138.813	163.558	242.438	281.013	211.641	278.754	84.3155	219.37	2.60177	1.43091	0.0013169	1.98751	up	--	--	--	--	--	--	--	--
pos_6662	(S,E)-Lyratol propanoate	88.5504	106.112	62.5372	108.273	104.967	72.6989	100.581	115.61	127.57	144.171	100.454	134.552	90.5231	120.49	1.33104	0.428875	0.0197462	1.58606	up	--	--	--	--	--	--	--	--
pos_6680	(+)-cucurbic acid	130.043	127.813	61.2118	195.463	152.8	87.5981	157.057	199.481	195.883	193.993	141.391	174.247	125.822	177.009	1.40682	0.576898	0.048269	1.41298	up	Carboxylic acids and derivatives	--	--	HMDB0029390	14497053	19746-33-9	Organic acids and derivatives	Amino acids, peptides, and analogues
pos_6704	2-Phenylethanol	57.509	52.2886	28.13	64.3446	67.5849	54.765	76.4274	68.2576	78.5809	69.3253	58.3134	80.1796	54.1037	71.8474	1.32796	0.453225	0.0276307	1.55401	up	Benzene and substituted derivatives	C05853	Phenylalanine metabolism(ko00360)	HMDB0033944	6054	60-12-8	Benzenoids	_
pos_6817	Fluocinolone	610.546	545.465	346.458	669.543	796.992	421.625	619.188	883.566	941.902	1082.17	997.213	1125.31	565.105	941.559	1.66617	0.765219	0.00373173	1.78823	up	--	--	--	--	--	--	--	--
pos_6957	Methionyl-Arginine	163.761	77.4339	97.8452	275.932	319.034	126.835	430.691	338.566	265.857	190.596	264.942	292.837	176.807	297.248	1.6812	0.895068	0.0446583	1.34401	up	--	--	--	--	--	--	--	--
pos_7351	5-Hydroxy-2-(1-hydroxy-5-methyl-4-hexenyl)benzofuran	101.723	118.13	59.5667	233.302	104.777	76.208	272.184	184.849	279.054	177.129	103.055	231.317	115.618	207.932	1.79844	0.912278	0.0318725	1.47497	up	--	--	--	--	--	--	--	--
pos_829	7,8-Dihydrobiopterin	617.96	819.104	813.829	981.746	768.05	702.733	1062.81	856.292	1150.43	860.521	830.25	953.539	783.904	952.307	1.21483	0.284708	0.0436922	1.37284	up	Pteridines and derivatives	C02953	Metabolic pathways(ko01100);;Folate biosynthesis(ko00790)	HMDB0000038	119055	6779-87-9	Organoheterocyclic compounds	Pterins and derivatives
pos_8496	Methyl o-methoxyhippuric acid	570.292	438.293	777.404	1196.41	1092.25	860.857	3018.43	1254.45	1790.84	763.732	1420.33	1541.84	822.583	1631.6	1.98351	0.949526	0.0483501	1.3938	up	--	--	--	--	--	--	--	--
pos_888	4-Amino-2-methylenebutanoic acid	1350.45	1133.18	789.679	1395.19	1034.83	1124.93	1752.43	1810.66	1276.38	1296.17	1276.05	1289.2	1138.04	1450.15	1.27425	0.356251	0.048399	1.38167	up	--	--	--	--	--	--	--	--
pos_9457	Hebevinoside IV	2280.34	2078.96	1662.81	2701.17	2058.53	1529.81	2712.92	3170.12	2692.15	2982.39	2290.95	2201.14	2051.94	2674.95	1.30362	0.396087	0.0230339	1.52456	up	--	--	--	--	--	--	--	--
pos_9458	Saponin G	14001.4	10930.7	8930.54	15143.9	10786.2	8473	15372.6	16574.6	15510.8	15945.7	12862.6	12070.8	11377.6	14722.8	1.29402	0.395138	0.0329119	1.45525	up	--	--	--	--	--	--	--	--
pos_9467	Soyasapogenol B 3-O-b-D-glucuronide	33515.7	32426.7	28054.8	39213.8	32773.1	24784.8	38738	42929.4	39654.6	40934.3	35697.4	34543.7	31794.8	38749.6	1.21874	0.296194	0.0186617	1.57005	up	--	--	--	--	--	--	--	--
pos_9479	beta-Spathulene	468.438	408.424	374.222	509.029	472.82	359.544	510.337	577.873	546.453	555.059	509.462	507.562	432.079	534.458	1.23694	0.316743	0.00672661	1.77899	up	--	--	--	--	--	--	--	--
pos_9481	(+)-Vulgraon B	431.898	423.711	360.771	503.04	445.41	321.981	515.075	558.309	532.79	544.515	496.19	500.978	414.468	524.643	1.26582	0.353729	0.0067523	1.80588	up	--	--	--	--	--	--	--	--
pos_9504	Ginsenoside Rg3	1172.2	1088.75	880.654	1327.69	1087.91	803.014	1336.18	1526.09	1304.5	1431.19	1189.8	1204.7	1060.04	1332.08	1.25663	0.344259	0.0187759	1.57658	up	Prenol lipids	--	--	HMDB0039546	12901617	14197-60-5	Lipids and lipid-like molecules	Triterpenoids
pos_9903	Synaptolepis factor K1	2093.9	2137.09	2185.45	3390.86	2308.04	1305.85	4976.82	2714.95	3793.26	3527.3	2449.18	2935.63	2236.86	3399.52	1.51977	0.616842	0.0334717	1.42602	up	--	--	--	--	--	--	--	--
